# Supplementary material for: Diversity and specificity of molecular functions in cyanobacterial symbionts
Source: Sci Rep. 2024 Aug 12;14:18658. doi: 10.1038/s41598-024-69215-8 (PMC11319675; doi:10.1038/s41598-024-69215-8)
Supplement: Supplementary file 2 — Supplementary Tables. [file 41598_2024_69215_MOESM2_ESM.xlsx]

## Sheet: Table S1 Genome accession meta.
Table S1: Genome accessions and associated metadata including habitat classifications as described in Biosample data, and taxonomy as identified in NCBI entry. Genomes with no specified habitat source were excluded from subsequent analyses.
accession	genus_species	genus	isolation_source_host_focus	isolation_source	GTDB_Order	GTDB_Family	GTDB_Genus	GTDB_Species	NCBI_taxonomy_family	NCBI_taxonomy_order
GCA_001858525.1_ASM185852v1_genomic	Vampirovibrio chlorellavorus	Vampirovibrio	Aquatic	Freshwater reservoir	Vampirovibrionales	Vampirovibrionaceae	Vampirovibrio	Vampirovibrio chlorellavorus	Vampirovibrionaceae	Vampirovibrionales
GCA_001899315.1_ASM189931v1_genomic	Obscuribacter phosphatis	Obscuribacter	Aquatic	Wastewater	Obscuribacterales	Obscuribacteraceae	Obscuribacter	Obscuribacter phosphatis	Obscuribacteraceae	Obscuribacterales
GCA_003149345.1_ASM314934v1_genomic	Vampirovibrio chlorellavorus	Vampirovibrio	Aquatic	Algae pond	Vampirovibrionales	Vampirovibrionaceae	Vampirovibrio	Vampirovibrio chlorellavorus_A	Vampirovibrionaceae	Vampirovibrionales
GCA_003149375.1_ASM314937v1_genomic	Vampirovibrio chlorellavorus	Vampirovibrio	Aquatic	Algae pond	Vampirovibrionales	Vampirovibrionaceae	Vampirovibrio	Vampirovibrio chlorellavorus_B	Vampirovibrionaceae	Vampirovibrionales
GCA_016706695.1_ASM1670669v1_genomic	Obscuribacter sp.	Obscuribacter	Aquatic	Wastewater	Obscuribacterales	Obscuribacteraceae	Obscuribacter	Obscuribacter sp016718315	Obscuribacteraceae	Obscuribacterales
GCA_016712465.1_ASM1671246v1_genomic	Obscuribacter sp.	Obscuribacter	Aquatic	Wastewater	Obscuribacterales	Obscuribacteraceae	Obscuribacter	Obscuribacter sp016712465	Obscuribacteraceae	Obscuribacterales
GCA_016714375.1_ASM1671437v1_genomic	Obscuribacter sp.	Obscuribacter	Aquatic	Wastewater	Obscuribacterales	Obscuribacteraceae	Obscuribacter	Obscuribacter sp016718315	Obscuribacteraceae	Obscuribacterales
GCA_016716945.1_ASM1671694v1_genomic	Obscuribacter sp.	Obscuribacter	Aquatic	Wastewater	Obscuribacterales	Obscuribacteraceae	Obscuribacter	Obscuribacter sp016718315	Obscuribacteraceae	Obscuribacterales
GCA_016718315.1_ASM1671831v1_genomic	Obscuribacter sp.	Obscuribacter	Aquatic	Wastewater	Obscuribacterales	Obscuribacteraceae	Obscuribacter	Obscuribacter sp016718315	Obscuribacteraceae	Obscuribacterales
GCA_016719695.1_ASM1671969v1_genomic	Obscuribacter sp.	Obscuribacter	Aquatic	Wastewater	Obscuribacterales	Obscuribacteraceae	Obscuribacter	Obscuribacter sp016712465	Obscuribacteraceae	Obscuribacterales
GCA_016720765.1_ASM1672076v1_genomic	Obscuribacter sp.	Obscuribacter	Aquatic	Wastewater	Obscuribacterales	Obscuribacteraceae	Obscuribacter	Obscuribacter sp016718315	Obscuribacteraceae	Obscuribacterales
GCA_016721225.1_ASM1672122v1_genomic	Obscuribacter sp.	Obscuribacter	Aquatic	Wastewater	Obscuribacterales	Obscuribacteraceae	Obscuribacter	Obscuribacter sp016718315	Obscuribacteraceae	Obscuribacterales
GCA_016788365.1_ASM1678836v1_genomic	Obscuribacter sp.	Obscuribacter	Bioreactor sludge	Bioreactor sludge	Obscuribacterales	Obscuribacteraceae	Obscuribacter	Obscuribacter sp016712465	Obscuribacteraceae	Obscuribacterales
GCA_017303615.1_ASM1730361v1_genomic	Obscuribacter phosphatis	Obscuribacter	Aquatic	Wastewater	Obscuribacterales	Obscuribacteraceae	Obscuribacter	Obscuribacter phosphatis	Obscuribacteraceae	Obscuribacterales
GCA_017987375.1_ASM1798737v1_genomic	Obscuribacter sp.	Obscuribacter	Aquatic	Wastewater	Obscuribacterales	Obscuribacteraceae	Obscuribacter	Obscuribacter sp016718315	Obscuribacteraceae	Obscuribacterales
GCA_017989675.1_ASM1798967v1_genomic	Obscuribacter sp.	Obscuribacter	Aquatic	Wastewater	Obscuribacterales	Obscuribacteraceae	Obscuribacter	Obscuribacter sp016718315	Obscuribacteraceae	Obscuribacterales
GCA_017998685.1_ASM1799868v1_genomic	Obscuribacter sp.	Obscuribacter	Aquatic	Wastewater	Obscuribacterales	Obscuribacteraceae	Obscuribacter	Obscuribacter sp016718315	Obscuribacteraceae	Obscuribacterales
GCA_019634025.1_ASM1963402v1_genomic	Obscuribacter sp.	Obscuribacter	Seagrass	Seagrass bed	Vampirovibrionales	Vampirovibrionaceae	JAHQWC01	JAHQWC01 sp019634025	Obscuribacteraceae	Obscuribacterales
GCA_021323475.1_ASM2132347v1_genomic	Obscuribacter sp.	Obscuribacter	Terrestrial	Soil	Vampirovibrionales	Vampirovibrionaceae	Vampirovibrio	Vampirovibrio sp021323475	Obscuribacteraceae	Obscuribacterales
GCA_021732305.1_ASM2173230v1_genomic	Obscuribacter sp.	Obscuribacter	Aquatic	Drinking water	Obscuribacterales	Obscuribacteraceae	Obscuribacter	Obscuribacter sp016718315	Obscuribacteraceae	Obscuribacterales
GCA_021772095.1_ASM2177209v1_genomic	Obscuribacter sp.	Obscuribacter	Aquatic	Oligotrophic lake	Obscuribacterales	Obscuribacteraceae	JADYXR01	JADYXR01 sp021772095	Obscuribacteraceae	Obscuribacterales
GCA_021772135.1_ASM2177213v1_genomic	Vampirovibrio sp.	Vampirovibrio	Aquatic	Oligotrophic lake	Obscuribacterales	Obscuribacteraceae	Ga0077546	Ga0077546 sp021772135	Vampirovibrionaceae	Vampirovibrionales
GCA_021772155.1_ASM2177215v1_genomic	Vampirovibrio sp.	Vampirovibrio	Aquatic	Oligotrophic lake	Obscuribacterales	Obscuribacteraceae	JADYXS01	JADYXS01 sp021772155	Vampirovibrionaceae	Vampirovibrionales
GCA_024998755.1_ASM2499875v1_genomic	Vampirovibrio chlorellavorus	Vampirovibrio	Aquatic	Freshwater lake	Vampirovibrionales	JAJTHC01	JACEUU01	JACEUU01 sp024998755	Vampirovibrionaceae	Vampirovibrionales
GCA_027448865.1_ASM2744886v1_genomic	Vampirovibrio chlorellavorus	Vampirovibrio	Aquatic	Acid mine drain	Vampirovibrionales	Vampirovibrionaceae	Vampirovibrio	Unassigned	Vampirovibrionaceae	Vampirovibrionales
GCA_903826385.1_freshwater_MAG_---_Umea1p2_bin-0125_genomic	Vampirovibrio chlorellavorus	Vampirovibrio	Aquatic	Lake	Vampirovibrionales	Vampirovibrionaceae	Vampirovibrio	Vampirovibrio chlorellavorus_D	Vampirovibrionaceae	Vampirovibrionales
GCA_903835245.1_freshwater_MAG_---_Umea_bin-03849_genomic	Vampirovibrio chlorellavorus	Vampirovibrio	Aquatic	Lake	Vampirovibrionales	Vampirovibrionaceae	Vampirovibrio	Vampirovibrio chlorellavorus_D	Vampirovibrionaceae	Vampirovibrionales
GCA_903839075.1_freshwater_MAG_---_Umea1p3_bin-338_genomic	Prochlorococcus marinus	Prochlorococcus	Aquatic	Lake	Vampirovibrionales	Vampirovibrionaceae	Vampirovibrio	Vampirovibrio chlorellavorus_D	Synechococcaceae	Synechococcales
GCA_903866275.1_freshwater_MAG_---_Umea1_bin-2013_genomic	Synechocystis sp.	Synechocystis	Aquatic	Lake	Vampirovibrionales	Vampirovibrionaceae	Vampirovibrio	Vampirovibrio chlorellavorus_D	Merismopediaceae	Synechococcales
GCA_910577395.1_MGBC104891_genomic	Synechococcus elongatus	Synechococcus	Mouse Gut	Mouse gut	Gastranaerophilales	RUG14156	MGBC122484	MGBC122484 sp910577395	Synechococcaceae	Synechococcales
GCA_910577515.1_MGBC104636_genomic	Microcystis aeruginosa	Microcystis	Mouse Gut	Mouse gut	Gastranaerophilales	RUG14156	MGBC122484	MGBC122484 sp910577515	Microcystaceae	Chroococcales
GCA_910577635.1_MGBC104987_genomic	Thermosynechococcus elongatus	Thermosynechococcus	Mouse Gut	Mouse gut	Gastranaerophilales	RUG14156	RUG14156	RUG14156 sp910577635	Synechococcaceae	Synechococcales
GCA_910578465.1_MGBC110388_genomic	Prochlorococcus marinus	Prochlorococcus	Mouse Gut	Mouse gut	Gastranaerophilales	RUG14156	MGBC122484	MGBC122484 sp910578465	Synechococcaceae	Synechococcales
GCA_910579975.1_MGBC118087_genomic	Prochlorococcus marinus	Prochlorococcus	Mouse Gut	Mouse gut	Gastranaerophilales	Gastranaerophilaceae	CAG-196	CAG-196 sp910579975	Synechococcaceae	Synechococcales
GCA_910583725.1_MGBC122484_genomic	Prochlorococcus marinus	Prochlorococcus	Mouse Gut	Mouse gut	Gastranaerophilales	RUG14156	MGBC122484	MGBC122484 sp910583725	Synechococcaceae	Synechococcales
GCA_910583875.1_MGBC124931_genomic	Synechococcus sp.	Synechococcus	Mouse Gut	Mouse gut	Gastranaerophilales	Gastranaerophilaceae	Avigastranaerophilus	Avigastranaerophilus sp910583875	Synechococcaceae	Synechococcales
GCA_910584405.1_MGBC124934_genomic	Synechococcus elongatus	Synechococcus	Mouse Gut	Mouse gut	Gastranaerophilales	Gastranaerophilaceae	Zag111	Zag111 sp910584405	Synechococcaceae	Synechococcales
GCF_000007925.1_ASM792v1_genomic	Synechococcus sp.	Synechococcus	Aquatic	Marine (Sargasso Sea)	PCC-6307	Cyanobiaceae	Prochlorococcus	Prochlorococcus marinus	Synechococcaceae	Synechococcales
GCF_000009705.1_ASM970v1_genomic	Prochlorococcus marinus	Prochlorococcus	Unspecified	Unknown	Cyanobacteriales	Nostocaceae	Trichormus	Trichormus sp000009705	Synechococcaceae	Synechococcales
GCF_000009725.1_ASM972v1_genomic	Synechococcus sp.	Synechococcus	Aquatic	Freshwater	Cyanobacteriales	Microcystaceae_B	Synechocystis	Synechocystis sp000284455	Synechococcaceae	Synechococcales
GCF_000010065.1_ASM1006v1_genomic	Synechococcus sp.	Synechococcus	Aquatic	Freshwater (Creek)	Synechococcales	Synechococcaceae	Synechococcus	Synechococcus elongatus	Synechococcaceae	Synechococcales
GCF_000010625.1_ASM1062v1_genomic	Prochlorococcus marinus	Prochlorococcus	Aquatic	Freshwater (Lake)	Cyanobacteriales	Microcystaceae	Microcystis	Microcystis aeruginosa	Synechococcaceae	Synechococcales
GCF_000011345.1_ASM1134v1_genomic	Prochlorococcus marinus	Prochlorococcus	Aquatic	Freshwater	Thermosynechococcales	Thermosynechococcaceae	Thermosynechococcus	Thermosynechococcus vestitus	Synechococcaceae	Synechococcales
GCF_000011385.1_ASM1138v1_genomic	Prochlorococcus marinus	Prochlorococcus	Terrestrial	Rock	Gloeobacterales	Gloeobacteraceae	Gloeobacter	Gloeobacter violaceus	Synechococcaceae	Synechococcales
GCF_000011465.1_ASM1146v1_genomic	Prochlorococcus marinus	Prochlorococcus	Aquatic	Marine (Mediterranean Sea)	PCC-6307	Cyanobiaceae	Prochlorococcus_A	Prochlorococcus_A pastoris	Synechococcaceae	Synechococcales
GCF_000011485.1_ASM1148v1_genomic	Prochlorococcus marinus	Prochlorococcus	Aquatic	Marine (Gulf Stream)	PCC-6307	Cyanobiaceae	Prochlorococcus_C	Prochlorococcus_C marinus_B	Synechococcaceae	Synechococcales
GCF_000012465.1_ASM1246v1_genomic	Crocosphaera subtropica	Crocosphaera	Aquatic	Marine (North Atlantic Ocean)	PCC-6307	Cyanobiaceae	Prochlorococcus_B	Prochlorococcus_B marinus_B	Aphanothecaceae	Chroococcales
GCF_000012505.1_ASM1250v1_genomic	Prochlorococcus marinus	Prochlorococcus	Aquatic	Seawater	PCC-6307	Cyanobiaceae	Parasynechococcus	Parasynechococcus sp000012505	Synechococcaceae	Synechococcales
GCF_000012525.1_ASM1252v1_genomic	Acaryochloris marina	Acaryochloris	Aquatic	Freshwater	Synechococcales	Synechococcaceae	Synechococcus	Synechococcus elongatus	Acaryochloridaceae	Acaryochloridales
GCF_000012625.1_ASM1262v1_genomic	Prochlorococcus marinus	Prochlorococcus	Aquatic	Coast	PCC-6307	Cyanobiaceae	Parasynechococcus	Parasynechococcus sp000012625	Synechococcaceae	Synechococcales
GCF_000012645.1_ASM1264v1_genomic	Synechococcus sp.	Synechococcus	Aquatic	Marine	PCC-6307	Cyanobiaceae	Prochlorococcus_A	Prochlorococcus_A marinus_L	Synechococcaceae	Synechococcales
GCF_000013205.1_ASM1320v1_genomic	Synechococcus sp.	Synechococcus	Aquatic	Freshwater (Hot spring)	Thermostichales	Thermostichaceae	Thermostichus	Thermostichus sp000013205	Synechococcaceae	Synechococcales
GCF_000013225.1_ASM1322v1_genomic	Synechococcus sp.	Synechococcus	Unspecified	Unspecified	Thermostichales	Thermostichaceae	Thermostichus	Thermostichus sp000013225	Synechococcaceae	Synechococcales
GCF_000014585.1_ASM1458v1_genomic	Synechococcus sp.	Synechococcus	Aquatic	Marine	PCC-6307	Cyanobiaceae	Synechococcus_C	Synechococcus_C sp000014585	Synechococcaceae	Synechococcales
GCF_000015645.1_ASM1564v1_genomic	Synechococcus sp.	Synechococcus	Aquatic	Marine	PCC-6307	Cyanobiaceae	Prochlorococcus_A	Prochlorococcus_A marinus_O	Synechococcaceae	Synechococcales
GCF_000015665.1_ASM1566v1_genomic	Synechococcus sp.	Synechococcus	Aquatic	Marine	PCC-6307	Cyanobiaceae	Prochlorococcus_A	Prochlorococcus_A marinus_P	Synechococcaceae	Synechococcales
GCF_000015685.1_ASM1568v1_genomic	Synechococcus sp.	Synechococcus	Aquatic	Marine	PCC-6307	Cyanobiaceae	Prochlorococcus_B	Prochlorococcus_B marinus_B	Synechococcaceae	Synechococcales
GCF_000015705.1_ASM1570v1_genomic	Synechococcus sp.	Synechococcus	Aquatic	Marine	PCC-6307	Cyanobiaceae	Prochlorococcus_C	Prochlorococcus_C marinus_B	Synechococcaceae	Synechococcales
GCF_000015965.1_ASM1596v1_genomic	Prochlorococcus marinus	Prochlorococcus	Aquatic	Marine	PCC-6307	Cyanobiaceae	Prochlorococcus_A	Prochlorococcus_A marinus_E	Synechococcaceae	Synechococcales
GCF_000017845.1_ASM1784v1_genomic	Synechococcus sp.	Synechococcus	Aquatic	Intertidal Coast	Cyanobacteriales	Microcystaceae_A	Crocosphaera	Crocosphaera subtropica	Synechococcaceae	Synechococcales
GCF_000018065.1_ASM1806v1_genomic	Crocosphaera watsonii	Crocosphaera	Aquatic	Marine	PCC-6307	Cyanobiaceae	Prochlorococcus_A	Prochlorococcus_A marinus_A	Aphanothecaceae	Chroococcales
GCF_000018105.1_ASM1810v1_genomic	Lyngbya sp.	Lyngbya	Aquatic	Saline	Thermosynechococcales	Thermosynechococcaceae	Acaryochloris	Acaryochloris marina	Oscillatoriaceae	Oscillatoriales
GCF_000018585.1_ASM1858v1_genomic	Nodularia spumigena	Nodularia	Aquatic	Marine	PCC-6307	Cyanobiaceae	Prochlorococcus_D	Prochlorococcus_D marinus_B	Nodulariaceae	Nostocales
GCF_000019485.1_ASM1948v1_genomic	Crocosphaera chwakensis	Crocosphaera	Aquatic	Saline	Cyanobacteriales	Cyanobacteriaceae	Limnothrix	Limnothrix sp001693275	Aphanothecaceae	Chroococcales
GCF_000020025.1_ASM2002v1_genomic	Limnospira maxima	Limnospira	Cycad	Cycad	Cyanobacteriales	Nostocaceae	Nostoc	Nostoc punctiforme	Sirenicapillariaceae	Oscillatoriales
GCF_000021805.1_ASM2180v1_genomic	Cylindrospermopsis raciborskii	Cylindrospermopsis	Terrestrial	Soil	Cyanobacteriales	Microcystaceae_A	Rippkaea	Rippkaea orientalis	Aphanizomenonaceae	Nostocales
GCF_000021825.1_ASM2182v1_genomic	Synechococcus sp.	Synechococcus	Terrestrial	Soil	Cyanobacteriales	Microcystaceae	Gloeothece	Gloeothece citriformis	Synechococcaceae	Synechococcales
GCF_000025125.1_ASM2512v1_genomic	Synechococcus sp.	Synechococcus	Haptophyte	Haptophyte endosymbiont	Cyanobacteriales	Microcystaceae_A	Atelocyanobacterium	Atelocyanobacterium thalassa	Synechococcaceae	Synechococcales
GCF_000147335.1_ASM14733v1_genomic	Trichormus variabilis	Trichormus	Terrestrial	Soil	Cyanobacteriales	Microcystaceae	Gloeothece	Gloeothece verrucosa	Nostocaceae	Nostocales
GCF_000153045.1_ASM15304v1_genomic	Moorena producens	Moorena	Aquatic	Marine	PCC-6307	Cyanobiaceae	WH-5701	WH-5701 sp000153045	Oscillatoriaceae	Oscillatoriales
GCF_000153065.1_ASM15306v1_genomic	Synechococcus sp.	Synechococcus	Aquatic	Marine	PCC-6307	Cyanobiaceae	Synechococcus_C	Synechococcus_C sp000153065	Synechococcaceae	Synechococcales
GCF_000153285.1_ASM15328v1_genomic	Fischerella thermalis	Fischerella	Aquatic	Marine	PCC-6307	Cyanobiaceae	Synechococcus_C	Synechococcus_C sp000153285	Hapalosiphonaceae	Nostocales
GCF_000153805.1_ASM15380v1_genomic	Crocosphaera watsonii	Crocosphaera	Aquatic	Marine	PCC-6307	Cyanobiaceae	Parasynechococcus	Parasynechococcus sp000153805	Aphanothecaceae	Chroococcales
GCF_000153825.1_ASM15382v1_genomic	Acaryochloris sp.	Acaryochloris	Aquatic	Marine	PCC-6307	Cyanobiaceae	Synechococcus_C	Synechococcus_C sp000153825	Acaryochloridaceae	Acaryochloridales
GCF_000155555.1_ASM15555v1_genomic	Synechocystis sp.	Synechocystis	Aquatic	Marine	Cyanobacteriales	Coleofasciculaceae	Coleofasciculus	Coleofasciculus chthonoplastes	Merismopediaceae	Synechococcales
GCF_000155595.1_ASM15559v1_genomic	Synechocystis sp.	Synechocystis	Aquatic	Snail shell	Phormidesmiales	Phormidesmiaceae	Phormidesmis	Phormidesmis sp000155595	Merismopediaceae	Synechococcales
GCF_000155635.1_ASM15563v1_genomic	Synechocystis sp.	Synechocystis	Terrestrial	Soil	PCC-6307	Cyanobiaceae	NIES-981	NIES-981 sp000155635	Merismopediaceae	Synechococcales
GCF_000158595.1_ASM15859v1_genomic	Synechocystis sp.	Synechocystis	Aquatic	Marine	PCC-6307	Cyanobiaceae	Prochlorococcus_A	Prochlorococcus_A marinus_A	Merismopediaceae	Synechococcales
GCF_000161795.2_ASM16179v2_genomic	Tolypothrix sp.	Tolypothrix	Aquatic	Marine	PCC-6307	Cyanobiaceae	Parasynechococcus	Parasynechococcus sp000161795	Tolypotrichaceae	Nostocales
GCF_000167195.1_ASM16719v1_genomic	Microcystis aeruginosa	Microcystis	Aquatic	Marine	Cyanobacteriales	Microcystaceae_A	Crocosphaera	Crocosphaera watsonii	Microcystaceae	Chroococcales
GCF_000169095.1_ASM16909v1_genomic	Microcystis aeruginosa	Microcystis	Aquatic	Intertidal Coast	Cyanobacteriales	Microcoleaceae	Limnoraphis	Limnoraphis sp000169095	Microcystaceae	Chroococcales
GCF_000169135.1_ASM16913v1_genomic	Microcystis aeruginosa	Microcystis	Aquatic	Brackish water	Cyanobacteriales	Nostocaceae	Nodularia	Nodularia spumigena	Microcystaceae	Chroococcales
GCF_000169335.1_ASM16933v1_genomic	Microcystis aeruginosa	Microcystis	Aquatic	Marine	Cyanobacteriales	Microcystaceae_A	Crocosphaera	Crocosphaera chwakensis	Microcystaceae	Chroococcales
GCF_000173555.1_ASM17355v1_genomic	Microcystis aeruginosa	Microcystis	Aquatic	Lake	Cyanobacteriales	Microcoleaceae	Limnospira	Limnospira fusiformis	Microcystaceae	Chroococcales
GCF_000175835.1_ASM17583v1_genomic	Microcystis aeruginosa	Microcystis	Aquatic	Freshwater	Cyanobacteriales	Nostocaceae	Raphidiopsis	Raphidiopsis raciborskii	Microcystaceae	Chroococcales
GCF_000179235.2_ASM17923v2_genomic	Microcystis aeruginosa	Microcystis	Aquatic	Estuary	PCC-6307	Cyanobiaceae	Vulcanococcus	Vulcanococcus sp000179235	Microcystaceae	Chroococcales
GCF_000179255.1_ASM17925v1_genomic	Anabaena sp.	Anabaena	Aquatic	Estuary	PCC-6307	Cyanobiaceae	Vulcanococcus	Vulcanococcus sp000179255	Aphanizomenonaceae	Nostocales
GCF_000180455.1_ASM18045v1_genomic	Spirulina subsalsa	Spirulina	Unspecified	Unspecified	Cyanobacteriales	Microcoleaceae	Kamptonema	Kamptonema formosum	Spirulinaceae	Spirulinales
GCF_000195975.1_ASM19597v1_genomic	Leptolyngbya sp.	Leptolyngbya	Unspecified	Unspecified	PCC-6307	Cyanobiaceae	Parasynechococcus	Parasynechococcus marenigrum	Leptolyngbyaceae	Synechococcales
GCF_000196515.1_ASM19651v1_genomic	Cyanobium gracile	Cyanobium	Azolla (Water Fern)	Epiphytic on Azolla	Cyanobacteriales	Nostocaceae	Trichormus_B	Trichormus_B azollae	Synechococcaceae	Synechococcales
GCF_000204075.1_ASM20407v1_genomic	Leptolyngbya sp.	Leptolyngbya	Aquatic	Freshwater	Cyanobacteriales	Nostocaceae	Trichormus	Trichormus variabilis	Leptolyngbyaceae	Synechococcales
GCF_000211815.1_ASM21181v1_genomic	Nostoc sp. PCC 7107	Nostoc	Aquatic	Marine	Cyanobacteriales	Coleofasciculaceae	Moorena	Moorena producens	Nostocaceae	Nostocales
GCF_000230675.1_ASM23067v1_genomic	Nostoc sp. PCC 7524	Nostoc	Aquatic	Marine	PCC-6307	Cyanobiaceae	Synechococcus_C	Synechococcus_C sp000230675	Nostocaceae	Nostocales
GCF_000231365.1_ASM23136v1_genomic	Synechococcus sp.	Synechococcus	Aquatic	Hot spring	Cyanobacteriales	Nostocaceae	Fischerella	Fischerella thermalis	Synechococcaceae	Synechococcales
GCF_000235665.1_ASM23566v2_genomic	Pleurocapsa sp.	Pleurocapsa	Aquatic	Marine	Cyanobacteriales	Microcystaceae_A	Crocosphaera	Crocosphaera watsonii	Pleurocapsaceae	Pleurocapsales
GCF_000238775.2_ASM23877v3_genomic	Pseudanabaena sp.	Pseudanabaena	Aquatic	Saline Lake	Thermosynechococcales	Thermosynechococcaceae	Acaryochloris	Acaryochloris sp000238775	Pseudanabaenaceae	Synechococcales
GCF_000270265.1_ASM27026v1_genomic	Chamaesiphon minutus	Chamaesiphon	Aquatic	Freshwater	Cyanobacteriales	Microcystaceae_B	Synechocystis	Synechocystis sp000284455	Chamaesiphonaceae	Synechococcales
GCF_000284135.1_ASM28413v1_genomic	Fischerella muscicola	Fischerella	Aquatic	Freshwater	Cyanobacteriales	Microcystaceae_B	Synechocystis	Synechocystis sp000284455	Hapalosiphonaceae	Nostocales
GCF_000284215.1_ASM28421v1_genomic	Fischerella thermalis	Fischerella	Aquatic	Freshwater	Cyanobacteriales	Microcystaceae_B	Synechocystis	Synechocystis sp000284455	Hapalosiphonaceae	Nostocales
GCF_000284455.1_ASM28445v1_genomic	Chlorogloeopsis fritschii	Chlorogloeopsis	Aquatic	Freshwater	Cyanobacteriales	Microcystaceae_B	Synechocystis	Synechocystis sp000284455	Chlorogloeopsidaceae	Nostocales
GCF_000297435.1_ASM29743v1_genomic	Calothrix sp.	Calothrix	Unspecified	Unspecified	Cyanobacteriales	Microcystaceae	Microcystis	Microcystis sp000297435	Calotrichaceae	Nostocales
GCF_000300115.1_Fremyella_diplosiphon-2.0.1_genomic	Gloeocapsa sp.	Gloeocapsa	Aquatic	Freshwater	Cyanobacteriales	Nostocaceae	Aulosira	Aulosira diplosiphon	Chroococcaceae	Chroococcales
GCF_000307995.1_ASM30799v2_genomic	Stanieria cyanosphaera	Stanieria	Aquatic	Lake	Cyanobacteriales	Microcystaceae	Microcystis	Microcystis panniformis	Dermocarpellaceae	Nostocales
GCF_000309385.1_ASM30938v1_genomic	Dactylococcopsis salina	Dactylococcopsis	Terrestrial	Soil (shoreline)	Phormidesmiales	Phormidesmiaceae	Nodosilinea	Nodosilinea nodulosa	Synechococcaceae	Synechococcales
GCF_000312165.1_ASM31216v1_genomic	Halothece sp.	Halothece	Aquatic	Water	Cyanobacteriales	Microcystaceae	Microcystis	Microcystis aeruginosa	Aphanothecaceae	Chroococcales
GCF_000312185.1_ASM31218v1_genomic	Microcystis aeruginosa	Microcystis	Aquatic	Fish pond	Cyanobacteriales	Microcystaceae	Microcystis	Microcystis panniformis_A	Microcystaceae	Chroococcales
GCF_000312205.1_ASM31220v1_genomic	Calothrix sp.	Calothrix	Aquatic	Lake	Cyanobacteriales	Microcystaceae	Microcystis	Microcystis panniformis	Calotrichaceae	Nostocales
GCF_000312225.1_ASM31222v1_genomic	Xenococcus sp.	Xenococcus	Aquatic	Lake	Cyanobacteriales	Microcystaceae	Microcystis	Microcystis panniformis_A	Xenococcaceae	Pleurocapsales
GCF_000312245.1_ASM31224v1_genomic	Leptolyngbya sp.	Leptolyngbya	Aquatic	Lake	Cyanobacteriales	Microcystaceae	Microcystis	Microcystis panniformis	Leptolyngbyaceae	Synechococcales
GCF_000312265.1_ASM31226v1_genomic	Anabaena sp.	Anabaena	Aquatic	Lake	Cyanobacteriales	Microcystaceae	Microcystis	Microcystis aeruginosa	Aphanizomenonaceae	Nostocales
GCF_000312285.1_ASM31228v1_genomic	Kamptonema formosum	Kamptonema	Unspecified	Unspecified	Cyanobacteriales	Microcystaceae	Microcystis	Microcystis aeruginosa_C	Microcoleaceae	Oscillatoriales
GCF_000312705.1_ASM31270v1_genomic	Pseudanabaena sp.	Pseudanabaena	Aquatic	Lake	Cyanobacteriales	Nostocaceae	Dolichospermum	Dolichospermum sp000312705	Pseudanabaenaceae	Synechococcales
GCF_000312725.1_ASM31272v1_genomic	Pleurocapsa sp.	Pleurocapsa	Unspecified	Unspecified	Cyanobacteriales	Microcystaceae	Microcystis	Microcystis sp000297435	Pleurocapsaceae	Pleurocapsales
GCF_000314005.1_ASM31400v1_genomic	Geminocystis herdmanni	Geminocystis	Aquatic	Lake sand	Cyanobacteriales	Spirulinaceae	Spirulina_A	Spirulina_A subsalsa	Geminocystaceae	Chroococcales
GCF_000315565.1_ASM31556v1_genomic	Synechococcus sp.	Synechococcus	Unspecified	Unspecified	Cyanobacteriales	Nostocaceae	Mastigocladopsis	Mastigocladopsis repens	Synechococcaceae	Synechococcales
GCF_000315585.1_ASM31558v1_genomic	Fortiea contorta	Fortiea	Unspecified	Unspecified	Cyanobacteriales	Nostocaceae	Pelatocladus	Pelatocladus prolificus	Fortieaceae	Nostocales
GCF_000316115.1_ASM31611v1_genomic	Prochlorothrix hollandica	Prochlorothrix	Aquatic	Planktonic	Phormidesmiales	Phormidesmiaceae	Leptothoe	Leptothoe sp000316115	Pseudanabaenaceae	Synechococcales
GCF_000316515.1_ASM31651v1_genomic	Microcystis aeruginosa	Microcystis	Aquatic	Lake	PCC-6307	Cyanobiaceae	Cyanobium	Cyanobium gracile	Microcystaceae	Chroococcales
GCF_000316575.1_ASM31657v1_genomic	Nodularia spumigena	Nodularia	Terrestrial	Spagnum bog	Cyanobacteriales	Nostocaceae	Fortiea	Fortiea sp000316575	Nodulariaceae	Nostocales
GCF_000316605.1_ASM31660v1_genomic	Synechocystis sp.	Synechocystis	Aquatic	Marine	Cyanobacteriales	Cyanobacteriaceae	Limnothrix	Limnothrix sp000316605	Merismopediaceae	Synechococcales
GCF_000316625.1_ASM31662v1_genomic	Leptolyngbya boryana	Leptolyngbya	Aquatic	Aquatic (Pond)	Cyanobacteriales	Nostocaceae	Anabaenopsis	Anabaenopsis sp000316625	Leptolyngbyaceae	Synechococcales
GCF_000316645.1_ASM31664v1_genomic	Microcystis aeruginosa	Microcystis	Aquatic	Aquatic (Hot spring)	Cyanobacteriales	Nostocaceae	Trichormus	Trichormus sp000316645	Microcystaceae	Chroococcales
GCF_000316665.1_ASM31666v1_genomic	Dolichospermum circinale	Dolichospermum	Unspecified	Unspecified	Cyanobacteriales	Nostocaceae	Rivularia	Rivularia sp000316665	Aphanizomenonaceae	Nostocales
GCF_000316685.1_ASM31668v1_genomic	Dolichospermum circinale	Dolichospermum	Aquatic	Freshwater	Thermosynechococcales	Thermosynechococcaceae	PCC-6312	PCC-6312 sp000316685	Aphanizomenonaceae	Nostocales
GCF_000317025.1_ASM31702v1_genomic	Planktothrix agardhii	Planktothrix	Aquatic	Hot spring	Cyanobacteriales	Microcystaceae	Hydrococcus	Hydrococcus sp000317025	Oscillatoriaceae	Oscillatoriales
GCF_000317045.1_ASM31704v1_genomic	Planktothrix agardhii	Planktothrix	Unspecified	Unspecified	PCC-7407	PCC-7407	PCC-7407	PCC-7407 sp000317045	Oscillatoriaceae	Oscillatoriales
GCF_000317065.1_ASM31706v1_genomic	Planktothrix mougeotii	Planktothrix	Aquatic	Snail shell	Pseudanabaenales	Pseudanabaenaceae	PCC-7367	PCC-7367 sp000317065	Oscillatoriaceae	Oscillatoriales
GCF_000317085.1_ASM31708v1_genomic	Planktothrix prolifica	Planktothrix	Terrestrial	Spagnum bog	Pseudanabaenales	Pseudanabaenaceae	PCC-7502	PCC-7502 sp000317085	Oscillatoriaceae	Oscillatoriales
GCF_000317105.1_ASM31710v1_genomic	Planktothrix rubescens	Planktothrix	Unspecified	Unspecified	Cyanobacteriales	PCC-6304	PCC-6304	PCC-6304 sp000317105	Oscillatoriaceae	Oscillatoriales
GCF_000317125.1_ASM31712v1_genomic	Planktothrix prolifica	Planktothrix	Terrestrial	Soil	Cyanobacteriales	Chroococcidiopsidaceae	Chroococcidiopsis	Chroococcidiopsis thermalis	Oscillatoriaceae	Oscillatoriales
GCF_000317145.1_ASM31714v1_genomic	Planktothrix agardhii	Planktothrix	Aquatic	Stream	Cyanobacteriales	Chamaesiphonaceae	Chamaesiphon	Chamaesiphon minutus	Oscillatoriaceae	Oscillatoriales
GCF_000317205.1_FisPCC7414_1.0_genomic	Planktothrix prolifica	Planktothrix	Aquatic	Hot spring	Cyanobacteriales	Nostocaceae	Fischerella	Fischerella muscicola	Oscillatoriaceae	Oscillatoriales
GCF_000317225.1_FisPCC7521_1.0_genomic	Rubidibacter lacunae	Rudibacter	Aquatic	Hot spring	Cyanobacteriales	Nostocaceae	Fischerella	Fischerella thermalis	Aphanothecaceae	Chroococcales
GCF_000317245.1_FisPCC73103_1.0_genomic	Lyngbya aestuarii	Lyngbya	Terrestrial	Soil	Cyanobacteriales	Nostocaceae	Pelatocladus	Pelatocladus muscicola_A	Oscillatoriaceae	Oscillatoriales
GCF_000317265.1_ChlPCC9212_1.0_genomic	Leptolyngbya sp.	Leptolyngbya	Aquatic	Thermal spring	Cyanobacteriales	Nostocaceae	Chlorogloeopsis	Chlorogloeopsis fritschii	Leptolyngbyaceae	Synechococcales
GCF_000317285.1_ChlPCC6912_1.0_genomic	Synechococcus sp.	Synechococcus	Terrestrial	Soil	Cyanobacteriales	Nostocaceae	Chlorogloeopsis	Chlorogloeopsis fritschii	Synechococcaceae	Synechococcales
GCF_000317435.1_ASM31743v1_genomic	Thermosynechococcus sp.	Thermosynechococcus	Aquatic	Lake	Cyanobacteriales	Nostocaceae	Calothrix	Calothrix sp000317435	Synechococcaceae	Synechococcales
GCF_000317475.1_ASM31747v1_genomic	Synechococcus sp.	Synechococcus	Terrestrial	Soil	Cyanobacteriales	Microcoleaceae	Microcoleus	Microcoleus sp000317475	Synechococcaceae	Synechococcales
GCF_000317495.1_ASM31749v1_genomic	Aphanizomenon flos-aquae	Aphanizomenon	Terrestrial	Soil	Cyanobacteriales	PCC-9333	Crinalium	Crinalium epipsammum	Aphanizomenonaceae	Nostocales
GCF_000317515.1_ASM31751v1_genomic	Synechococcus spongiarum	Synechococcus	Terrestrial	Soil	Cyanobacteriales	Coleofasciculaceae	Allocoleopsis	Allocoleopsis franciscana	Synechococcaceae	Synechococcales
GCF_000317535.1_ASM31753v1_genomic	Microcystis aeruginosa	Microcystis	Terrestrial	Soil	Cyanobacteriales	Nostocaceae	Cylindrospermum	Cylindrospermum stagnale	Microcystaceae	Chroococcales
GCF_000317555.1_ASM31755v1_genomic	Planktothrix agardhii	Planktothrix	Aquatic	Hot spring	Cyanobacteriales	Chroococcidiopsidaceae	Chroogloeocystis	Chroogloeocystis sp000317555	Oscillatoriaceae	Oscillatoriales
GCF_000317575.1_ASM31757v1_genomic	Synechococcus sp.	Synechococcus	Aquatic	Pool	Cyanobacteriales	Xenococcaceae	Stanieria	Stanieria cyanosphaera	Synechococcaceae	Synechococcales
GCF_000317615.1_ASM31761v1_genomic	Calothrix sp.	Calothrix	Aquatic	Lake	Cyanobacteriales	Rubidibacteraceae	Halothece	Halothece salina	Calotrichaceae	Nostocales
GCF_000317635.1_ASM31763v1_genomic	Synechococcus sp.	Synechococcus	Aquatic	Lake	Cyanobacteriales	Rubidibacteraceae	Halothece	Halothece sp000317635	Synechococcaceae	Synechococcales
GCF_000317675.1_ASM31767v1_genomic	Synechococcus sp.	Synechococcus	Terrestrial	Maturation mud	Cyanobacteriales	Cyanobacteriaceae	PCC-10605	PCC-10605 sp000317675	Synechococcaceae	Synechococcales
GCF_000317695.1_ASM31769v1_genomic	Synechococcus sp.	Synechococcus	Unspecified	Unspecified	Cyanobacteriales	Nostocaceae	Anabaena	Anabaena cylindrica	Synechococcaceae	Synechococcales
GCF_000330925.1_MicAerT1.0_genomic	Myxosarcina sp.	Myxosarcina	Aquatic	Freshwater	Cyanobacteriales	Microcystaceae	Microcystis	Microcystis panniformis	Pleurocapsaceae	Pleurocapsales
GCF_000331305.1_ASM33130v1_genomic	Prochlorococcus sp.	Prochlorococcus	Aquatic	Herbarium of freshwater cyano	Cyanobacteriales	Nostocaceae	Calothrix	Calothrix sp000331305	Synechococcaceae	Synechococcales
GCF_000332035.1_ASM33203v1_genomic	Prochlorococcus sp.	Prochlorococcus	Terrestrial	Spagnum bog	Cyanobacteriales	Gloeocapsaceae	Gloeocapsa	Gloeocapsa sp000332035	Synechococcaceae	Synechococcales
GCF_000332055.1_ASM33205v1_genomic	Prochlorococcus marinus	Prochlorococcus	Aquatic	Marine aquarium	Cyanobacteriales	Xenococcaceae	Xenococcus	Xenococcus sp000332055	Synechococcaceae	Synechococcales
GCF_000332075.2_ASM33207v2_genomic	Prochlorococcus marinus	Prochlorococcus	Terrestrial	Rock	Cyanobacteriales	Chroococcidiopsidaceae	Aliterella	Aliterella sp000332075	Synechococcaceae	Synechococcales
GCF_000332095.2_ASM33209v2_genomic	Prochlorococcus marinus	Prochlorococcus	Aquatic	Freshwater	Phormidesmiales	Phormidesmiaceae	PCC-6406	PCC-6406 sp000332095	Synechococcaceae	Synechococcales
GCF_000332135.1_ASM33213v1_genomic	Prochlorococcus marinus	Prochlorococcus	Aquatic	Intertidal Zone	Cyanobacteriales	Nostocaceae	Anabaena	Anabaena sp000332135	Synechococcaceae	Synechococcales
GCF_000332155.1_ASM33215v1_genomic	Prochlorococcus marinus	Prochlorococcus	Aquatic	Freshwater	Cyanobacteriales	Microcoleaceae	Kamptonema	Kamptonema formosum	Synechococcaceae	Synechococcales
GCF_000332175.1_ASM33217v1_genomic	Prochlorococcus marinus	Prochlorococcus	Aquatic	Pond	Pseudanabaenales	Pseudanabaenaceae	PCC-6802	PCC-6802 sp000332175	Synechococcaceae	Synechococcales
GCF_000332195.1_ASM33219v1_genomic	Prochlorococcus marinus	Prochlorococcus	Aquatic	Snail shell	Cyanobacteriales	Xenococcaceae	Waterburya	Waterburya sp000332195	Synechococcaceae	Synechococcales
GCF_000332215.1_ASM33221v1_genomic	Prochlorococcus marinus	Prochlorococcus	Terrestrial	Spagnum bog	Pseudanabaenales	Pseudanabaenaceae	Pseudanabaena	Pseudanabaena biceps_A	Synechococcaceae	Synechococcales
GCF_000332235.1_ASM33223v1_genomic	Prochlorococcus marinus	Prochlorococcus	Aquatic	Lake	Cyanobacteriales	Cyanobacteriaceae	Geminocystis	Geminocystis herdmanii	Synechococcaceae	Synechococcales
GCF_000332275.1_ASM33227v1_genomic	Prochlorococcus marinus	Prochlorococcus	Aquatic	Seawater	Thermostichales	PCC-7336	PCC-7336	PCC-7336 sp000332275	Synechococcaceae	Synechococcales
GCF_000332295.1_ASM33229v1_genomic	Prochlorococcus marinus	Prochlorococcus	Aquatic	Freshwater aquarium	Cyanobacteriales	Nostocaceae	Fortiea	Fortiea contorta	Synechococcaceae	Synechococcales
GCF_000332315.1_ASM33231v1_genomic	Prochlorococcus marinus	Prochlorococcus	Aquatic	Lake	PCC-9006	Prochlorotrichaceae	Prochlorothrix	Prochlorothrix hollandica	Synechococcaceae	Synechococcales
GCF_000332335.1_ASM33233v1_genomic	Prochlorococcus marinus	Prochlorococcus	Terrestrial	Soil	Cyanobacteriales	Oscillatoriaceae	Oscillatoria	Oscillatoria sp000332335	Synechococcaceae	Synechococcales
GCF_000332355.1_ASM33235v1_genomic	Prochlorococcus marinus	Prochlorococcus	Unspecified	Unspecified	Cyanobacteriales	Geitlerinemaceae	Baaleninema	Baaleninema simplex	Synechococcaceae	Synechococcales
GCF_000332585.1_MicAerD1.0_genomic	Prochlorococcus marinus	Prochlorococcus	Aquatic	Lake	Cyanobacteriales	Microcystaceae	Microcystis	Microcystis panniformis	Synechococcaceae	Synechococcales
GCF_000340565.2_ASM34056v3_genomic	Prochlorococcus sp.	Prochlorococcus	Aquatic	Brackish water	Cyanobacteriales	Nostocaceae	Nodularia	Nodularia spumigena	Synechococcaceae	Synechococcales
GCF_000340785.1_ASM34078v1_genomic	Prochlorococcus sp.	Prochlorococcus	Aquatic	Freshwater	Cyanobacteriales	Microcystaceae_B	Synechocystis	Synechocystis sp000284455	Synechococcaceae	Synechococcales
GCF_000346485.2_ASM34648v2_genomic	Prochlorococcus marinus	Prochlorococcus	Terrestrial	Limestone cave	Cyanobacteriales	Nostocaceae	Scytonema	Scytonema hofmannii	Synechococcaceae	Synechococcales
GCF_000350105.1_ASM35010v1_genomic	Prochlorococcus marinus	Prochlorococcus	Diatom	Diatom Endosymbiont	Cyanobacteriales	Nostocaceae	Richelia	Richelia intracellularis	Synechococcaceae	Synechococcales
GCF_000350125.1_ASM35012v1_genomic	Prochlorococcus marinus	Prochlorococcus	Diatom	Diatom Endosymbiont	Cyanobacteriales	Nostocaceae	Richelia	Richelia intracellularis	Synechococcaceae	Synechococcales
GCF_000353285.1_ASM35328v1_genomic	Prochlorococcus sp.	Prochlorococcus	Aquatic	Freshwater	Leptolyngbyales	Leptolyngbyaceae	Leptolyngbya	Leptolyngbya boryana	Synechococcaceae	Synechococcales
GCF_000412595.1_spc777-v1_genomic	Prochlorococcus sp.	Prochlorococcus	Aquatic	Freshwater	Cyanobacteriales	Microcystaceae	Microcystis	Microcystis panniformis	Synechococcaceae	Synechococcales
GCF_000426905.1_Dcir131C_genomic	Prochlorococcus sp.	Prochlorococcus	Aquatic	Freshwater	Cyanobacteriales	Nostocaceae	Dolichospermum	Dolichospermum circinale	Synechococcaceae	Synechococcales
GCF_000426925.1_Acir310F_genomic	Prochlorococcus marinus	Prochlorococcus	Aquatic	Freshwater	Cyanobacteriales	Nostocaceae	Dolichospermum	Dolichospermum circinale	Synechococcaceae	Synechococcales
GCF_000447295.1_ASM44729v1_genomic	Prochlorococcus sp.	Prochlorococcus	Unspecified	Unspecified	Cyanobacteriales	Nostocaceae	Pelatocladus	Pelatocladus sp000447295	Synechococcaceae	Synechococcales
GCF_000464665.1_NC15_1_genomic	Leptolyngbya sp.	Leptolyngbya	Aquatic	Lake	Cyanobacteriales	Microcoleaceae	Planktothrix	Planktothrix rubescens	Leptolyngbyaceae	Synechococcales
GCF_000464725.1_NC34_1_genomic	Microcystis aeruginosa	Microcystis	Aquatic	Lake	Cyanobacteriales	Microcoleaceae	Planktothrix	Planktothrix rubescens	Microcystaceae	Chroococcales
GCF_000464745.1_NC405_1_genomic	Aphanizomenon flos-aquae	Aphanizomenon	Aquatic	Lake	Cyanobacteriales	Microcoleaceae	Planktothrix	Planktothrix rubescens	Aphanizomenonaceae	Nostocales
GCF_000464765.1_NC406_1_genomic	Synechococcus elongatus	Synechococcus	Aquatic	Lake	Cyanobacteriales	Microcoleaceae	Planktothrix	Planktothrix rubescens	Synechococcaceae	Synechococcales
GCF_000464785.1_NC407_1_genomic	Lyngbya confervoides	Lyngbya	Aquatic	Lake	Cyanobacteriales	Microcoleaceae	Planktothrix	Planktothrix rubescens	Oscillatoriaceae	Oscillatoriales
GCF_000464805.1_NC540_1_genomic	Aliterella atlantic	Aliterella	Aquatic	Lake	Cyanobacteriales	Microcoleaceae	Planktothrix	Planktothrix rubescens	Aliterellaceae	Chroococcidiopsidales
GCF_000464825.1_NC56_3_1_genomic	Limnoraphis robusta	Limnoraphis	Aquatic	Lake	Cyanobacteriales	Microcoleaceae	Planktothrix	Planktothrix rubescens	Oscillatoriaceae	Oscillatoriales
GCF_000464845.1_NC98_2_genomic	Microcystis aeruginosa	Microcystis	Aquatic	Lake	Cyanobacteriales	Microcoleaceae	Planktothrix	Planktothrix rubescens	Microcystaceae	Chroococcales
GCF_000473895.1_KS51_v1_genomic	Synechococcus sp.	Synechococcus	Aquatic	Seawater	Cyanobacteriales	Rubidibacteraceae	Rubidibacter	Rubidibacter lacunae	Synechococcaceae	Synechococcales
GCF_000478195.2_ASM47819v2_genomic	Crocosphaera watsonii	Crocosphaera	Aquatic	Marine intertidal mat	Cyanobacteriales	Microcoleaceae	Limnoraphis	Limnoraphis aestuarii	Aphanothecaceae	Chroococcales
GCF_000478825.2_ASM47882v2_genomic	Crocosphaera watsonii	Crocosphaera	Unspecified	Unspecified	Cyanobacteriales	Microcystaceae_B	Synechocystis	Synechocystis sp000478825	Aphanothecaceae	Chroococcales
GCF_000482245.1_LepHIscaffolds_genomic	Crocosphaera watsonii	Crocosphaera	Aquatic	Intertidal	Phormidesmiales	Phormidesmiaceae	Leptothoe	Leptothoe sp000482245	Aphanothecaceae	Chroococcales
GCF_000484535.1_ASM48453v1_genomic	Synechococcus sp.	Synechococcus	Terrestrial	Cave	Gloeobacterales	Gloeobacteraceae	Gloeobacter	Gloeobacter kilaueensis	Synechococcaceae	Synechococcales
GCF_000485815.1_ASM48581v1_genomic	Crocosphaera watsonii	Crocosphaera	Aquatic	Seawater	Cyanobacteriales	Cyanobacteriaceae	Limnothrix	Limnothrix sp002356215	Aphanothecaceae	Chroococcales
GCF_000505665.1_ASM50566v1_genomic	Prochlorococcus marinus	Prochlorococcus	Aquatic	Hot spring	Thermosynechococcales	Thermosynechococcaceae	Thermosynechococcus	Thermosynechococcus sp000505665	Synechococcaceae	Synechococcales
GCF_000515235.1_ASM51523v1_genomic	Prochlorococcus marinus	Prochlorococcus	Aquatic	Marine	PCC-6307	Cyanobiaceae	Parasynechococcus	Parasynechococcus sp000515235	Synechococcaceae	Synechococcales
GCF_000517105.1_ASM51710v1_genomic	Prochlorococcus marinus	Prochlorococcus	Unspecified	Unspecified	Cyanobacteriales	Nostocaceae	PCC9605	PCC9605 sp000517105	Synechococcaceae	Synechococcales
GCF_000521175.1_Aflos454contigs199p_genomic	Prochlorococcus marinus	Prochlorococcus	Aquatic	Lake	Cyanobacteriales	Nostocaceae	Dolichospermum	Dolichospermum heterosporum	Synechococcaceae	Synechococcales
GCF_000582685.1_ASM58268v1_genomic	Hapalosiphon sp.	Hapalosiphon	Unspecified	Unspecified	Cyanobacteriales	Nostocaceae	Hassallia	Hassallia hofmanni	Hapalosiphonaceae	Nostocales
GCF_000586015.1_SynSpo.0_genomic	Planktothricoides sp.	Planktothricoides	Aquatic	Seawater	PCC-6307	Cyanobiaceae	Synechococcus_B	Synechococcus_B spongiarum_F	Microcoleaceae	Oscillatoriales
GCF_000599945.1_Mic70051.0_genomic	Anabaena sp.	Anabaena	Aquatic	Lake	Cyanobacteriales	Microcystaceae	Microcystis	Microcystis panniformis	Aphanizomenonaceae	Nostocales
GCF_000710505.1_Plagard2.0_genomic	Synechocystis sp.	Synechocystis	Aquatic	Lake	Cyanobacteriales	Microcoleaceae	Planktothrix	Planktothrix agardhii	Merismopediaceae	Synechococcales
GCF_000715475.1_ASM71547v1_genomic	Pseudanabaena sp.	Pseudanabaena	Aquatic	Coastal	Cyanobacteriales	Cyanobacteriaceae	Limnothrix	Limnothrix sp001693275	Pseudanabaenaceae	Synechococcales
GCF_000734895.2_ASM73489v2_genomic	Cylindrospermopsis sp.	Cylindrospermopsis	Aquatic	Lake	Cyanobacteriales	Nostocaceae	336-3	336-3 sp000734895	Aphanizomenonaceae	Nostocales
GCF_000737535.1_ASM73753v1_genomic	Mastigocoleus testarum	Mastigocladopsis	Aquatic	Seawater	PCC-6307	Cyanobiaceae	Parasynechococcus	Parasynechococcus sp000737535	Hapalosiphonaceae	Nostocales
GCF_000737575.1_ASM73757v1_genomic	Synechococcus sp.	Synechococcus	Aquatic	Seawater	PCC-6307	Cyanobiaceae	Parasynechococcus	Parasynechococcus sp000737575	Synechococcaceae	Synechococcales
GCF_000737595.1_ASM73759v1_genomic	Geminocystis sp.	Geminocystis	Aquatic	Seawater	PCC-6307	Cyanobiaceae	Parasynechococcus	Parasynechococcus sp000737595	Geminocystaceae	Chroococcales
GCF_000756305.1_ASM75630v1_genomic	Geminocystis sp.	Geminocystis	Aquatic	Coral reef	Cyanobacteriales	Xenococcaceae	Myxosarcina	Myxosarcina sp000756305	Geminocystaceae	Chroococcales
GCF_000757845.1_ASM75784v1_genomic	Fischerella sp.	Fischerella	Aquatic	Ocean	PCC-6307	Cyanobiaceae	Prochlorococcus_A	Prochlorococcus_A sp000757845	Hapalosiphonaceae	Nostocales
GCF_000757865.1_ASM75786v1_genomic	Microcystis aeruginosa	Microcystis	Aquatic	Ocean	PCC-6307	Cyanobiaceae	Prochlorococcus_B	Prochlorococcus_B sp000757865	Microcystaceae	Chroococcales
GCF_000759855.1_ASM75985v1_genomic	Cylindrospermopsis raciborskii	Cylindrospermopsis	Aquatic	Ocean	PCC-6307	Cyanobiaceae	Prochlorococcus_A	Prochlorococcus_A marinus_N	Aphanizomenonaceae	Nostocales
GCF_000759865.1_ASM75986v1_genomic	Sphaerospermopsis aphanizomenoides	Sphaerospermopsis	Aquatic	Ocean	PCC-6307	Cyanobiaceae	Prochlorococcus_A	Prochlorococcus_A marinus_N	Aphanizomenonaceae	Nostocales
GCF_000759875.1_ASM75987v1_genomic	Anabaena sp.	Anabaena	Aquatic	Ocean	PCC-6307	Cyanobiaceae	Prochlorococcus_A	Prochlorococcus_A pastoris	Aphanizomenonaceae	Nostocales
GCF_000759885.1_ASM75988v1_genomic	Anabaena sp.	Anabaena	Aquatic	Ocean	PCC-6307	Cyanobiaceae	Prochlorococcus_A	Prochlorococcus_A marinus_J	Aphanizomenonaceae	Nostocales
GCF_000759935.1_ASM75993v1_genomic	Nodularia spumigena	Nodularia	Aquatic	Ocean	PCC-6307	Cyanobiaceae	Prochlorococcus_A	Prochlorococcus_A marinus_N	Nodulariaceae	Nostocales
GCF_000759955.1_ASM75995v1_genomic	Synechococcus sp.	Synechococcus	Aquatic	Ocean	PCC-6307	Cyanobiaceae	Prochlorococcus_A	Prochlorococcus_A marinus_G	Synechococcaceae	Synechococcales
GCF_000759975.1_ASM75997v1_genomic	Prochlorococcus sp.	Prochlorococcus	Aquatic	Ocean	PCC-6307	Cyanobiaceae	Prochlorococcus_A	Prochlorococcus_A marinus_M	Synechococcaceae	Synechococcales
GCF_000760015.1_ASM76001v1_genomic	Prochlorococcus sp.	Prochlorococcus	Aquatic	Ocean	PCC-6307	Cyanobiaceae	Prochlorococcus_A	Prochlorococcus_A marinus_L	Synechococcaceae	Synechococcales
GCF_000760035.1_ASM76003v1_genomic	Prochlorococcus marinus	Prochlorococcus	Aquatic	Ocean	PCC-6307	Cyanobiaceae	Prochlorococcus_A	Prochlorococcus_A marinus_B	Synechococcaceae	Synechococcales
GCF_000760055.1_ASM76005v1_genomic	Prochlorococcus marinus	Prochlorococcus	Aquatic	Ocean	PCC-6307	Cyanobiaceae	Prochlorococcus_A	Prochlorococcus_A marinus_I	Synechococcaceae	Synechococcales
GCF_000760075.1_ASM76007v1_genomic	Prochlorococcus marinus	Prochlorococcus	Aquatic	Ocean	PCC-6307	Cyanobiaceae	Prochlorococcus_A	Prochlorococcus_A marinus_I	Synechococcaceae	Synechococcales
GCF_000760095.1_ASM76009v1_genomic	Prochlorococcus marinus	Prochlorococcus	Aquatic	Ocean	PCC-6307	Cyanobiaceae	Prochlorococcus_A	Prochlorococcus_A marinus_I	Synechococcaceae	Synechococcales
GCF_000760115.1_ASM76011v1_genomic	Prochlorococcus marinus	Prochlorococcus	Aquatic	Ocean	PCC-6307	Cyanobiaceae	Prochlorococcus_A	Prochlorococcus_A marinus_D	Synechococcaceae	Synechococcales
GCF_000760155.1_ASM76015v1_genomic	Synechococcus sp.	Synechococcus	Aquatic	Ocean	PCC-6307	Cyanobiaceae	Prochlorococcus	Prochlorococcus marinus	Synechococcaceae	Synechococcales
GCF_000760175.1_ASM76017v1_genomic	Prochlorococcus marinus	Prochlorococcus	Aquatic	Ocean	PCC-6307	Cyanobiaceae	Prochlorococcus_D	Prochlorococcus_D sp000760175	Synechococcaceae	Synechococcales
GCF_000760195.1_ASM76019v1_genomic	Prochlorococcus marinus	Prochlorococcus	Aquatic	Ocean	PCC-6307	Cyanobiaceae	Prochlorococcus	Prochlorococcus sp000760215	Synechococcaceae	Synechococcales
GCF_000760215.1_ASM76021v1_genomic	Synechococcus sp.	Synechococcus	Aquatic	Ocean	PCC-6307	Cyanobiaceae	Prochlorococcus	Prochlorococcus sp000760215	Synechococcaceae	Synechococcales
GCF_000760235.1_ASM76023v1_genomic	Cylindrospermopsis raciborskii	Cylindrospermopsis	Aquatic	Ocean	PCC-6307	Cyanobiaceae	Prochlorococcus_B	Prochlorococcus_B marinus_B	Aphanizomenonaceae	Nostocales
GCF_000760255.1_ASM76025v1_genomic	Synechococcus sp.	Synechococcus	Aquatic	Ocean	PCC-6307	Cyanobiaceae	Prochlorococcus	Prochlorococcus marinus	Synechococcaceae	Synechococcales
GCF_000760275.1_ASM76027v1_genomic	Synechococcus sp.	Synechococcus	Aquatic	Ocean	PCC-6307	Cyanobiaceae	Prochlorococcus	Prochlorococcus marinus	Synechococcaceae	Synechococcales
GCF_000760295.1_ASM76029v1_genomic	Microcystis aeruginosa	Microcystis	Aquatic	Ocean	PCC-6307	Cyanobiaceae	Prochlorococcus_C	Prochlorococcus_C sp000760295	Microcystaceae	Chroococcales
GCF_000760315.1_ASM76031v1_genomic	Microcystis aeruginosa	Microcystis	Aquatic	Ocean	PCC-6307	Cyanobiaceae	Prochlorococcus_C	Prochlorococcus_C sp000760295	Microcystaceae	Chroococcales
GCF_000760335.1_ASM76033v1_genomic	Desertifilum sp.	Desertifilum	Aquatic	Ocean	PCC-6307	Cyanobiaceae	Prochlorococcus_C	Prochlorococcus_C sp000760295	Desertifilaceae	Oscillatoriales
GCF_000760355.1_ASM76035v1_genomic	Cyanobacterium sp.	Cyanobacterium	Aquatic	Ocean	PCC-6307	Cyanobiaceae	Prochlorococcus	Prochlorococcus marinus	Geminocystaceae	Chroococcales
GCF_000760375.1_ASM76037v1_genomic	Moorena producens	Moorena	Aquatic	Ocean	PCC-6307	Cyanobiaceae	Prochlorococcus	Prochlorococcus marinus	Oscillatoriaceae	Oscillatoriales
GCF_000760695.4_ASM76069v4_genomic	Moorena producens	Moorena	Terrestrial	Stone	Cyanobacteriales	Nostocaceae	Scytonema	Scytonema bouteillei	Oscillatoriaceae	Oscillatoriales
GCF_000763385.1_ASM76338v1_genomic	Trichormus sp.	Trichormus	Aquatic	Pond	Phormidesmiales	Phormidesmiaceae	Nodosilinea	Nodosilinea sp000763385	Nostocaceae	Nostocales
GCF_000775285.1_ASM77528v1_genomic	Cylindrospermopsis raciborskii	Cylindrospermopsis	Terrestrial	Moss	Neosynechococcales	Neosynechococcaceae	Neosynechococcus	Neosynechococcus sphagnicola	Aphanizomenonaceae	Nostocales
GCF_000787675.1_ASM78767v1_genomic	Cylindrospermopsis raciborskii	Cylindrospermopsis	Aquatic	Lake	Cyanobacteriales	Microcystaceae	Microcystis	Microcystis wesenbergii	Aphanizomenonaceae	Nostocales
GCF_000789435.1_ASM78943v1_genomic	Gloeomargarita lithopora	Gloeomargarita	Aquatic	Lagoon	Cyanobacteriales	Nostocaceae	Dolichospermum	Dolichospermum heterosporum	Gloeomargaritaceae	Gloeomargaritales
GCF_000817325.1_ASM81732v1_genomic	Geitlerinema sp.	Geitlerinema	Aquatic	Creek	Synechococcales	Synechococcaceae	Synechococcus	Synechococcus elongatus	Coleofasciculaceae	Oscillatoriales
GCF_000817775.3_ASM81777v3_genomic	Synechococcus sp.	Synechococcus	Aquatic	Marine	Thermosynechococcales	Thermosynechococcaceae	Lyngbya	Lyngbya confervoides	Synechococcaceae	Synechococcales
GCF_000817785.2_ASM81778v2_genomic	Microcystis aeruginosa	Microcystis	Terrestrial	Monuments	Cyanobacteriales	Nostocaceae	Hassallia	Hassallia byssoidea_A	Microcystaceae	Chroococcales
GCF_000828085.3_ASM82808v3_genomic	Spirulina major	Spirulina	Terrestrial	Stone	Cyanobacteriales	Nostocaceae	Brasilonema	Brasilonema tolypothrichoides	Spirulinaceae	Spirulinales
GCF_000829235.1_ASM82923v1_genomic	Microcystis aeruginosa	Microcystis	Diatom	Diatom Endosymbiont	Cyanobacteriales	Microcystaceae_A	Rippkaea	Rippkaea sp000829235	Microcystaceae	Chroococcales
GCF_000952155.1_asmbly001_genomic	Phormidesmis priestleyi	Phormidesmis	Aquatic	Seawater	Cyanobacteriales	Chroococcidiopsidaceae	Aliterella	Aliterella atlantica	Leptolyngbyaceae	Synechococcales
GCF_000972705.2_ASM97270v2_genomic	Limnothrix rosea	Limnothrix	Aquatic	Brackish water	Cyanobacteriales	Microcoleaceae	Limnoraphis	Limnoraphis robusta	Pseudanabaenaceae	Synechococcales
GCF_000973065.1_ASM97306v1_genomic	Hydrococcus rivularis	Hydrococcus	Unspecified	Unspecified	Cyanobacteriales	Microcoleaceae	Limnospira	Limnospira fusiformis	Hydrococcaceae	Pleurocapsales
GCF_000981785.2_ASM98178v2_genomic	Fischerella major	Fischerella	Aquatic	Lake	Cyanobacteriales	Microcystaceae	Microcystis	Microcystis aeruginosa_C	Hapalosiphonaceae	Nostocales
GCF_001039265.1_ASM103926v1_genomic	Chroogloeocystis siderophila	Chroogloeocystis	Aquatic	Lake	PCC-6307	Cyanobiaceae	NIES-981	NIES-981 sp001039265	Chroococcaceae	Chroococcales
GCF_001039555.1_WH8502_v1_genomic	Phormidium ambiguum	Phormidium	Aquatic	Marine	Cyanobacteriales	Microcystaceae_A	Crocosphaera	Crocosphaera watsonii	Phormidiaceae	Oscillatoriales
GCF_001039615.1_WH0401_v1_genomic	Phormidium tenue	Phormidium	Aquatic	Marine	Cyanobacteriales	Microcystaceae_A	Crocosphaera	Crocosphaera watsonii	Phormidiaceae	Oscillatoriales
GCF_001039635.1_WH0402_v1_genomic	Leptolyngbya sp. Hensonni	Leptolyngbya	Aquatic	Marine	Cyanobacteriales	Microcystaceae_A	Crocosphaera	Crocosphaera watsonii	Leptolyngbyaceae	Synechococcales
GCF_001040845.1_ASM104084v1_genomic	Moorena producens	Moorena	Aquatic	Marine	PCC-6307	Cyanobiaceae	Synechococcus_C	Synechococcus_C sp001040845	Oscillatoriaceae	Oscillatoriales
GCF_001050835.1_ASM105083v1_genomic	Moorena bouillonii	Moorena	Aquatic	Marine	Cyanobacteriales	Microcystaceae_A	Crocosphaera	Crocosphaera watsonii	Oscillatoriaceae	Oscillatoriales
GCF_001180245.1_CLC_assembled_contigs_genomic	Prochlorococcus sp.	Prochlorococcus	Aquatic	Seawater	PCC-6307	Cyanobiaceae	Prochlorococcus_A	Prochlorococcus_A marinus_F	Synechococcaceae	Synechococcales
GCF_001180265.1_CLC_assembled_contigs_genomic	Prochlorococcus sp.	Prochlorococcus	Aquatic	Seawater	PCC-6307	Cyanobiaceae	Prochlorococcus_A	Prochlorococcus_A marinus_H	Synechococcaceae	Synechococcales
GCF_001180305.1_CLC_assembled_contigs_genomic	Prochlorococcus sp.	Prochlorococcus	Aquatic	Seawater	PCC-6307	Cyanobiaceae	Prochlorococcus_A	Prochlorococcus_A marinus_K	Synechococcaceae	Synechococcales
GCF_001180325.1_CLC_assembled_contigs_genomic	Microcystis aeruginosa	Microcystis	Aquatic	Seawater	PCC-6307	Cyanobiaceae	Prochlorococcus_A	Prochlorococcus_A marinus_R	Microcystaceae	Chroococcales
GCF_001275395.1_ASM127539v1_genomic	Cylindrospermopsis raciborskii	Cylindrospermopsis	Aquatic	Freshwater	Cyanobacteriales	Nostocaceae	Pelatocladus	Pelatocladus sp000447295	Aphanizomenonaceae	Nostocales
GCF_001276715.1_ASM127671v1_genomic	Halomicronema hongdechloris	Halomicronema	Aquatic	Freshwater	Cyanobacteriales	PCC-6304	Planktothricoides	Planktothricoides sp001276715	Leptolyngbyaceae	Synechococcales
GCF_001277295.1_ASM127729v1_genomic	Microcystis aeruginosa	Microcystis	Aquatic	Lake	Cyanobacteriales	Nostocaceae	Dolichospermum	Dolichospermum heterosporum	Microcystaceae	Chroococcales
GCF_001298445.1_ASM129844v1_genomic	Cylindrospermopsis raciborskii	Cylindrospermopsis	Terrestrial	Wetland soil	Cyanobacteriales	Nostocaceae	Nostoc_B	Nostoc_B piscinale	Aphanizomenonaceae	Nostocales
GCF_001318385.1_ASM131838v1_genomic	Nodularia sp.	Nodularia	Aquatic	Freshwater	Cyanobacteriales	Microcystaceae_B	Synechocystis	Synechocystis sp000284455	Nodulariaceae	Nostocales
GCF_001402795.1_ASM140279v1_genomic	Pseudanabaena sp.	Pseudanabaena	Aquatic	Freshwater	Pseudanabaenales	Pseudanabaenaceae	Pseudanabaena	Pseudanabaena sp001402795	Pseudanabaenaceae	Synechococcales
GCF_001432185.1_ASM143218v1_genomic	Synechococcus sp.	Synechococcus	Aquatic	Freshwater	Cyanobacteriales	Nostocaceae	Raphidiopsis	Raphidiopsis raciborskii	Synechococcaceae	Synechococcales
GCF_001456025.1_ASM145602v1_genomic	Synechococcus sp.	Synechococcus	Aquatic	Marine Shell	Cyanobacteriales	Nostocaceae	Mastigocoleus	Mastigocoleus testarum	Synechococcaceae	Synechococcales
GCF_001485215.1_ASM148521v1_genomic	Synechococcus sp.	Synechococcus	Terrestrial	Terrestrial biofilm	Leptolyngbyales	Leptolyngbyaceae	Leptolyngbya	Leptolyngbya sp001485215	Synechococcaceae	Synechococcales
GCF_001521855.1_ASM152185v1_genomic	Vulcanococcus limneticus	Vulcanococcus	Aquatic	Seawater	Cyanobacteriales	Cyanobacteriaceae	Limnothrix	Limnothrix sp001693275	Synechococcaceae	Synechococcales
GCF_001548095.1_Gm3709_assembly_1.0_genomic	Hydrocoleum sp.	Hydrocoleum	Aquatic	Lake	Cyanobacteriales	Cyanobacteriaceae	Geminocystis	Geminocystis sp001548095	Oscillatoriaceae	Oscillatoriales
GCF_001548115.1_Gm3709_assembly_1.0_genomic	Leptolyngbya sp.	Leptolyngbya	Aquatic	Lake	Cyanobacteriales	Cyanobacteriaceae	Geminocystis	Geminocystis sp001548115	Leptolyngbyaceae	Synechococcales
GCF_001548375.1_ASM154837v1_genomic	Calothrix elsteri	Calothrix	Terrestrial	Soil	Cyanobacteriales	Nostocaceae	Trichormus	Trichormus sp001548375	Calotrichaceae	Nostocales
GCF_001548435.1_ASM154843v1_genomic	Synechococcus sp.	Synechococcus	Terrestrial	Soil	Leptolyngbyales	Leptolyngbyaceae	Leptolyngbya	Leptolyngbya sp001548435	Synechococcaceae	Synechococcales
GCF_001548455.1_ASM154845v1_genomic	Sphaerospermopsis kisseleviana	Sphaerospermopsis	Aquatic	Hotspring	Cyanobacteriales	Nostocaceae	Fischerella	Fischerella thermalis	Aphanizomenonaceae	Nostocales
GCF_001578075.1_ASM157807v1_genomic	Calothrix parasitica	Calothrix	Aquatic	Lake	Cyanobacteriales	Microcystaceae	Microcystis	Microcystis aeruginosa	Calotrichaceae	Nostocales
GCF_001586755.1_ASM158675v1_genomic	Dolichospermum compactum	Dolichospermum	Aquatic	Reservoir	Cyanobacteriales	Nostocaceae	Raphidiopsis	Raphidiopsis brookii	Aphanizomenonaceae	Nostocales
GCF_001586785.1_ASM158678v2_genomic	Nostoc sp. NIES-4103	Nostoc	Aquatic	Reservoir	Cyanobacteriales	Nostocaceae	Sphaerospermopsis_A	Sphaerospermopsis_A aphanizomenoides_A	Nostocaceae	Nostocales
GCF_001597745.1_ASM159774v1_genomic	Calothrix sp.	Calothrix	Aquatic	Estuary	Cyanobacteriales	Nostocaceae	Trichormus	Trichormus sp001597745	Calotrichaceae	Nostocales
GCF_001597855.1_ASM159785v1_genomic	Tychonema bourrellyi	Tychonema	Aquatic	Estuary	Cyanobacteriales	Nostocaceae	Trichormus	Trichormus sp001597745	Microcoleaceae	Oscillatoriales
GCF_001623485.1_ASM162348v1_genomic	Cyanobacterium aponinum	Cyanobacterium	Aquatic	Pond	Cyanobacteriales	Nostocaceae	Nodularia	Nodularia spumigena	Geminocystaceae	Chroococcales
GCF_001631935.1_ASM163193v1_genomic	Limnothrix sp.	Limnothrix	Aquatic	Ocean	PCC-6307	Cyanobiaceae	Synechococcus_C	Synechococcus_C sp001631935	Pseudanabaenaceae	Synechococcales
GCF_001631965.1_ASM163196v1_genomic	Thermostichus lividus	Thermostichus	Aquatic	Ocean	PCC-6307	Cyanobiaceae	Prochlorococcus_C	Prochlorococcus_C marinus_B	Thermostichaceae	Thermostichales
GCF_001631985.1_ASM163198v1_genomic	Synechococcus sp.	Synechococcus	Aquatic	Ocean	PCC-6307	Cyanobiaceae	Prochlorococcus_C	Prochlorococcus_C marinus_B	Synechococcaceae	Synechococcales
GCF_001632005.1_ASM163200v1_genomic	Synechococcus sp.	Synechococcus	Aquatic	Ocean	PCC-6307	Cyanobiaceae	Prochlorococcus_C	Prochlorococcus_C marinus_B	Synechococcaceae	Synechococcales
GCF_001632025.1_ASM163202v1_genomic	Synechococcus sp.	Synechococcus	Aquatic	Ocean	PCC-6307	Cyanobiaceae	Prochlorococcus_C	Prochlorococcus_C marinus_B	Synechococcaceae	Synechococcales
GCF_001632045.1_ASM163204v1_genomic	Synechococcus sp.	Synechococcus	Aquatic	Ocean	PCC-6307	Cyanobiaceae	Prochlorococcus_C	Prochlorococcus_C marinus_B	Synechococcaceae	Synechococcales
GCF_001632065.1_ASM163206v1_genomic	Synechococcus sp.	Synechococcus	Aquatic	Ocean	PCC-6307	Cyanobiaceae	Prochlorococcus_C	Prochlorococcus_C marinus_B	Synechococcaceae	Synechococcales
GCF_001632075.1_ASM163207v1_genomic	Synechococcus sp.	Synechococcus	Aquatic	Ocean	PCC-6307	Cyanobiaceae	Prochlorococcus_C	Prochlorococcus_C marinus_B	Synechococcaceae	Synechococcales
GCF_001632105.1_ASM163210v1_genomic	Prochlorococcus marinus	Prochlorococcus	Aquatic	Ocean	PCC-6307	Cyanobiaceae	Synechococcus_C	Synechococcus_C sp001631935	Synechococcaceae	Synechococcales
GCF_001632125.1_ASM163212v1_genomic	Fischerella thermalis	Fischerella	Aquatic	Ocean	PCC-6307	Cyanobiaceae	Prochlorococcus_C	Prochlorococcus_C marinus_B	Hapalosiphonaceae	Nostocales
GCF_001632145.1_ASM163214v1_genomic	Fischerella thermalis	Fischerella	Aquatic	Ocean	PCC-6307	Cyanobiaceae	Prochlorococcus_C	Prochlorococcus_C marinus_B	Hapalosiphonaceae	Nostocales
GCF_001632165.1_ASM163216v1_genomic	Fischerella thermalis	Fischerella	Aquatic	Ocean	PCC-6307	Cyanobiaceae	Synechococcus_C	Synechococcus_C sp001632165	Hapalosiphonaceae	Nostocales
GCF_001650195.1_ASM165019v1_genomic	Fischerella thermalis	Fischerella	Terrestrial	Cryoconite	Leptolyngbyales	Leptolyngbyaceae	Phormidesmis_A	Phormidesmis_A priestleyi_B	Hapalosiphonaceae	Nostocales
GCF_001676585.1_ASM167658v1_genomic	Fischerella thermalis	Fischerella	Aquatic	Freshwater	Cyanobacteriales	Nostocaceae	Raphidiopsis	Raphidiopsis raciborskii	Hapalosiphonaceae	Nostocales
GCF_001693255.1_ASM169325v1_genomic	Fischerella thermalis	Fischerella	Terrestrial	Soil	Cyanobacteriales	Cyanobacteriaceae	Limnothrix	Limnothrix sp001693255	Hapalosiphonaceae	Nostocales
GCF_001693275.1_ASM169327v1_genomic	Fischerella thermalis	Fischerella	Aquatic	Pond	Cyanobacteriales	Cyanobacteriaceae	Limnothrix	Limnothrix sp001693275	Hapalosiphonaceae	Nostocales
GCF_001693295.1_ASM169329v1_genomic	Fischerella thermalis	Fischerella	Aquatic	Water	Cyanobacteriales	Cyanobacteriaceae	Limnothrix	Limnothrix sp001693275	Hapalosiphonaceae	Nostocales
GCF_001704955.2_ASM170495v2_genomic	Fischerella thermalis	Fischerella	Aquatic	Freshwater	Cyanobacteriales	Microcystaceae	Microcystis	Microcystis aeruginosa_C	Hapalosiphonaceae	Nostocales
GCF_001712795.1_ASM171279v1_genomic	Fischerella thermalis	Fischerella	Bryophyte	Bryophyte	Cyanobacteriales	Nostocaceae	Nostoc	Nostoc sp001712795	Hapalosiphonaceae	Nostocales
GCF_001725075.1_ASM172507v1_genomic	Fischerella thermalis	Fischerella	Aquatic	Freshwater	Cyanobacteriales	Microcystaceae	Microcystis	Microcystis panniformis	Hapalosiphonaceae	Nostocales
GCF_001746915.1_ASM174691v1_genomic	Fischerella thermalis	Fischerella	Aquatic	Lake	Cyanobacteriales	Desertifilaceae	Desertifilum	Desertifilum sp001746915	Hapalosiphonaceae	Nostocales
GCF_001747005.1_ASM174700v1_genomic	Fischerella thermalis	Fischerella	Aquatic	Lake	Cyanobacteriales	Cyanobacteriaceae	Cyanobacterium	Cyanobacterium sp002813895	Hapalosiphonaceae	Nostocales
GCF_001767235.1_ASM176723v1_genomic	Fischerella thermalis	Fischerella	Aquatic	Tropical Water	Cyanobacteriales	Coleofasciculaceae	Moorena	Moorena producens_A	Hapalosiphonaceae	Nostocales
GCF_001854205.1_ASM185420v1_genomic	Fischerella thermalis	Fischerella	Aquatic	Tropical Water	Cyanobacteriales	Coleofasciculaceae	Moorena	Moorena producens	Hapalosiphonaceae	Nostocales
GCF_001858025.1_ASM185802v1_genomic	Fischerella thermalis	Fischerella	Aquatic	Saline lake	Cyanobacteriales	Nostocaceae	Anabaena	Anabaena sp001858025	Hapalosiphonaceae	Nostocales
GCF_001858115.1_ASM185811v1_genomic	Fischerella thermalis	Fischerella	Aquatic	Freshwater	Cyanobacteriales	Nostocaceae	Raphidiopsis	Raphidiopsis raciborskii	Hapalosiphonaceae	Nostocales
GCF_001858125.1_ASM185812v1_genomic	Fischerella thermalis	Fischerella	Aquatic	Freshwater	Cyanobacteriales	Nostocaceae	Raphidiopsis	Raphidiopsis brookii	Hapalosiphonaceae	Nostocales
GCF_001870225.1_ASM187022v1_genomic	Fischerella thermalis	Fischerella	Aquatic	Lake	Gloeomargaritales	Gloeomargaritaceae	Gloeomargarita	Gloeomargarita lithophora	Hapalosiphonaceae	Nostocales
GCF_001870905.1_ASM187090v1_genomic	Fischerella thermalis	Fischerella	Aquatic	Saline water	Cyanobacteriales	Geitlerinemaceae_A	PCC-9228	PCC-9228 sp001870905	Hapalosiphonaceae	Nostocales
GCF_001885215.1_ASM188521v1_genomic	Fischerella thermalis	Fischerella	Aquatic	Saline lake	PCC-6307	Cyanobiaceae	QBMD01	QBMD01 sp001885215	Hapalosiphonaceae	Nostocales
GCF_001885655.1_ASM188565v1_genomic	Fischerella muscicola	Fischerella	Aquatic	Lake	Cyanobacteriales	Microcystaceae	Microcystis	Microcystis panniformis	Hapalosiphonaceae	Nostocales
GCF_001890765.1_ASM189076v1_genomic	Fischerella thermalis	Fischerella	Aquatic	Brackish water	Cyanobacteriales	Spirulinaceae	Spirulina	Spirulina major	Hapalosiphonaceae	Nostocales
GCF_001895325.1_ASM189532v1_genomic	Fischerella thermalis	Fischerella	Aquatic	Lake	Cyanobacteriales	Microcystaceae	Microcystis	Microcystis panniformis_A	Hapalosiphonaceae	Nostocales
GCF_001895925.1_ASM189592v1_genomic	Fischerella thermalis	Fischerella	Aquatic	Lake	Leptolyngbyales	Leptolyngbyaceae	Phormidesmis_A	Phormidesmis_A priestleyi_A	Hapalosiphonaceae	Nostocales
GCF_001904615.1_ASM190461v1_genomic	Fischerella thermalis	Fischerella	Aquatic	Marine	Cyanobacteriales	Cyanobacteriaceae	Limnothrix	Limnothrix rosea	Hapalosiphonaceae	Nostocales
GCF_001904635.1_ASM190463v1_genomic	Fischerella thermalis	Fischerella	Aquatic	Hotspring	Cyanobacteriales	Microcystaceae	Hydrococcus	Hydrococcus rivularis	Hapalosiphonaceae	Nostocales
GCF_001904645.1_ASM190464v1_genomic	Cylindrospermopsis raciborskii	Cylindrospermopsis	Aquatic	Hotspring	Cyanobacteriales	Nostocaceae	Fischerella	Fischerella thermalis	Aphanizomenonaceae	Nostocales
GCF_001904655.1_ASM190465v1_genomic	Cylindrospermopsis raciborskii	Cylindrospermopsis	Aquatic	Hotspring	Cyanobacteriales	Chroococcidiopsidaceae	Chroogloeocystis	Chroogloeocystis siderophila	Aphanizomenonaceae	Nostocales
GCF_001904675.1_ASM190467v1_genomic	Cylindrospermopsis raciborskii	Cylindrospermopsis	Terrestrial	Soil	Cyanobacteriales	Nostocaceae	Tolypothrix_B	Tolypothrix_B sp002368235	Aphanizomenonaceae	Nostocales
GCF_001904715.1_ASM190471v1_genomic	Cylindrospermopsis raciborskii	Cylindrospermopsis	Terrestrial	Soil	Cyanobacteriales	Nostocaceae	Nostoc	Nostoc calcicola	Aphanizomenonaceae	Nostocales
GCF_001904725.1_ASM190472v1_genomic	Cylindrospermopsis raciborskii	Cylindrospermopsis	Aquatic	Water	Cyanobacteriales	Phormidiaceae_A	Phormidium_B	Phormidium_B ambiguum	Aphanizomenonaceae	Nostocales
GCF_001904745.1_ASM190474v1_genomic	Cylindrospermopsis raciborskii	Cylindrospermopsis	Terrestrial	Soil	Cyanobacteriales	Nostocaceae	Calothrix	Calothrix sp001904745	Aphanizomenonaceae	Nostocales
GCF_001904775.1_ASM190477v1_genomic	Cylindrospermopsis raciborskii	Cylindrospermopsis	Aquatic	Freshwater	Phormidesmiales	Phormidesmiaceae	Nodosilinea	Nodosilinea tenuis	Aphanizomenonaceae	Nostocales
GCF_001939115.1_ASM193911v1_genomic	Cylindrospermopsis raciborskii	Cylindrospermopsis	Aquatic	Pinnacle Mat	GCF-001939115	GCF-001939115	GCF-001939115	GCF-001939115 sp001939115	Aphanizomenonaceae	Nostocales
GCF_001942475.1_ASM194247v1_genomic	Cylindrospermopsis raciborskii	Cylindrospermopsis	Aquatic	Marine	Cyanobacteriales	Coleofasciculaceae	Moorena	Moorena producens	Aphanizomenonaceae	Nostocales
GCF_001942495.1_ASM194249v1_genomic	Nostoc sp.	Nostoc	Aquatic	Tropical Water	Cyanobacteriales	Coleofasciculaceae	Moorena	Moorena bouillonii	Nostocaceae	Nostocales
GCF_001989415.1_ASM198941v1_genomic	Microcystis aeruginosa	Microcystis	Aquatic	Red sea	PCC-6307	Cyanobiaceae	Prochlorococcus_A	Prochlorococcus_A sp001989455	Microcystaceae	Chroococcales
GCF_001989435.1_ASM198943v1_genomic	Microcystis aeruginosa	Microcystis	Aquatic	Red sea	PCC-6307	Cyanobiaceae	Prochlorococcus_A	Prochlorococcus_A sp001989455	Microcystaceae	Chroococcales
GCF_001989455.1_ASM198945v1_genomic	Pseudanabaena sp.	Pseudanabaena	Aquatic	Red sea	PCC-6307	Cyanobiaceae	Prochlorococcus_A	Prochlorococcus_A sp001989455	Pseudanabaenaceae	Synechococcales
GCF_002018015.1_ASM201801v1_genomic	Microcystis aeruginosa	Microcystis	Sponge	Sponge symbiont	PCC-6307	Cyanobiaceae	Synechococcus_B	Synechococcus_B spongiarum_E	Microcystaceae	Chroococcales
GCF_002025445.1_KWv02_genomic	Cuspidothrix issatschenkoi	Cuspidothrix	Aquatic	Reservoir	Cyanobacteriales	Microcystaceae	Microcystis	Microcystis aeruginosa	Aphanizomenonaceae	Nostocales
GCF_002027345.1_ASM202734v1_genomic	Chroococcidiopsis sp.	Chroococcidiopsis	Aquatic	Freshwater	Cyanobacteriales	Nostocaceae	Raphidiopsis	Raphidiopsis brookii	Chroococcidiopsidaceae	Chroococcidiopsidales
GCF_002075285.3_ASM207528v3_genomic	Phormidesmis priestleyi	Phormidesmis	Aquatic	Stromatolite	Phormidesmiales	Phormidesmiaceae	Halomicronema_B	Halomicronema_B hongdechloris	Leptolyngbyaceae	Synechococcales
GCF_002095975.1_ASM209597v1_genomic	Merismopedia glauca	Merismopedia	Aquatic	Freshwater	Cyanobacteriales	Microcystaceae	Microcystis	Microcystis panniformis	Merismopediaceae	Synechococcales
GCF_002114155.1_ASM211415v1_genomic	Stenomitos frigidus	Stenomitos	Aquatic	Lake	Cyanobacteriales	Nostocaceae	Raphidiopsis	Raphidiopsis brookii	Leptolyngbyaceae	Synechococcales
GCF_002142475.1_ASM214247v1_genomic	Chroococcidiopsis cubana	Chroococcidiopsis	Unspecified	Unspecified	Leptolyngbyales	Leptolyngbyaceae	Leptolyngbya	Leptolyngbya boryana	Chroococcidiopsidaceae	Chroococcidiopsidales
GCF_002142495.1_ASM214249v1_genomic	Chamaesiphon polymorphus	Chamaesiphon	Unspecified	Unspecified	Leptolyngbyales	Leptolyngbyaceae	Leptolyngbya	Leptolyngbya boryana	Chamaesiphonaceae	Synechococcales
GCF_002154695.1_ASM215469v1_genomic	Chrogloea sp.	Chrogloea	Cycad	Cycad	Cyanobacteriales	Nostocaceae	Aulosira	Aulosira sp002154695	Entophysalidaceae	Chroococcales
GCF_002154725.1_ASM215472v1_genomic	Pleurocapsa sp.	Pleurocapsa	Cycad	Cycad	Cyanobacteriales	Nostocaceae	Aulosira	Aulosira sp002154725	Pleurocapsaceae	Pleurocapsales
GCF_002155185.1_ASM215518v1_genomic	Aphanothece hegewaldii	Aphanothece	Cycad	Cycad	Cyanobacteriales	Nostocaceae	Aulosira	Aulosira sp002154725	Aphanothecaceae	Chroococcales
GCF_002215035.1_ASM221503v1_genomic	Synechococcus lacustris	Synechococcus	Terrestrial	Soil	Elainellales	Elainellaceae	Leptolyngbya_A	Leptolyngbya_A ohadii	Synechococcaceae	Synechococcales
GCF_002218065.1_ASM221806v1_genomic	Cyanobium usitatum	Cyanobium	Aquatic	Marine	Cyanobacteriales	Nostocaceae	Nodularia	Nodularia sp002218065	Synechococcaceae	Synechococcales
GCF_002218085.1_ASM221808v1_genomic	Cyanothece sp.	Cyanothece	Terrestrial	Terrestrial	Cyanobacteriales	Nostocaceae	Hassallia	Hassallia sp002218085	Cyanothecaceae	Oscillatoriales
GCF_002245975.1_ASM224597v1_genomic	Chroococcidiopsis sp.	Chroococcidiopsis	Lichen	Lichen	Cyanobacteriales	Nostocaceae	Nostoc	Nostoc sp002949735	Chroococcidiopsidaceae	Chroococcidiopsidales
GCF_002245985.1_ASM224598v1_genomic	Microcystis sp.	Microcystis	Lichen	Lichen	Cyanobacteriales	Nostocaceae	Nostoc	Nostoc sp002949735	Microcystaceae	Chroococcales
GCF_002246015.1_ASM224601v1_genomic	Nodularia spumigena	Nodularia	Lichen	Lichen	Cyanobacteriales	Nostocaceae	Nostoc	Nostoc sp002246015	Nodulariaceae	Nostocales
GCF_002251945.1_ASM225194v1_genomic	Microcystis sp.	Microcystis	Aquatic	River	Pseudanabaenales	Pseudanabaenaceae	Pseudanabaena	Pseudanabaena sp002251945	Microcystaceae	Chroococcales
GCF_002252625.1_ASM225262v1_genomic	Microcystis aeruginosa	Microcystis	Aquatic	Lake	PCC-6307	Cyanobiaceae	WH-5701	WH-5701 sp002252625	Microcystaceae	Chroococcales
GCF_002252635.1_ASM225263v1_genomic	Microcystis aeruginosa	Microcystis	Aquatic	Lake	PCC-6307	Cyanobiaceae	MW101C3	MW101C3 sp002252635	Microcystaceae	Chroococcales
GCF_002252665.1_ASM225266v1_genomic	Prochlorococcus marinus	Prochlorococcus	Aquatic	Lake	PCC-6307	Cyanobiaceae	Cyanobium_A	Cyanobium_A sp002252665	Synechococcaceae	Synechococcales
GCF_002252705.1_ASM225270v1_genomic	Prochlorococcus marinus	Prochlorococcus	Aquatic	Lake	PCC-6307	Cyanobiaceae	Vulcanococcus	Vulcanococcus limneticus	Synechococcaceae	Synechococcales
GCF_002260545.1_ASM226054v1_genomic	Acaryochloris thomasi	Acaryochloris	Aquatic	Coastal	Cyanobacteriales	Microcoleaceae	Trichodesmium	Trichodesmium sp002260545	Acaryochloridaceae	Acaryochloridales
GCF_002286735.1_ASM228673v1_genomic	Fischerella thermalis	Fischerella	Aquatic	Lake	Phormidesmiales	Phormidesmiaceae	Phormidesmis	Phormidesmis sp002286735	Hapalosiphonaceae	Nostocales
GCF_002289455.1_ASM228945v1_genomic	Cylindrospermopsis raciborskii	Cylindrospermopsis	Aquatic	Littoral zone	Cyanobacteriales	Nostocaceae	Calothrix	Calothrix elsteri	Aphanizomenonaceae	Nostocales
GCF_002355455.1_ASM235545v1_genomic	Nostoc sphaeroides	Nostoc	Terrestrial	Soil	Cyanobacteriales	Xenococcaceae	Stanieria	Stanieria sp002355455	Nostocaceae	Nostocales
GCF_002356215.1_ASM235621v1_genomic	Microcystis aeruginosa	Microcystis	Aquatic	Seawater	Cyanobacteriales	Cyanobacteriaceae	Limnothrix	Limnothrix sp002356215	Microcystaceae	Chroococcales
GCF_002367955.1_ASM236795v1_genomic	Okeania hirsuta	Okeania	Terrestrial	Unspecified	Cyanobacteriales	Nostocaceae	Anabaena	Anabaena cylindrica	Oscillatoriaceae	Oscillatoriales
GCF_002367975.1_ASM236797v1_genomic	Okeania hirsuta	Okeania	Terrestrial	Unspecified	Cyanobacteriales	Nostocaceae	Anabaenopsis	Anabaenopsis sp003990705	Oscillatoriaceae	Oscillatoriales
GCF_002367995.1_ASM236799v1_genomic	Synechococcus elongatus	Synechococcus	Terrestrial	Soil	Cyanobacteriales	Nostocaceae	Aulosira	Aulosira brevissima	Synechococcaceae	Synechococcales
GCF_002368015.1_ASM236801v1_genomic	Aphanothece sacrum	Aphanothece	Terrestrial	Unspecified	Cyanobacteriales	Nostocaceae	Trichormus	Trichormus sp000009705	Aphanothecaceae	Chroococcales
GCF_002368035.1_ASM236803v1_genomic	Aphanothece sacrum	Aphanothece	Unspecified	Unknown	Cyanobacteriales	Nostocaceae	Nostoc	Nostoc linckia_B	Aphanothecaceae	Chroococcales
GCF_002368075.1_ASM236807v1_genomic	Microcystis viridis	Microcystis	Aquatic	Lake	Cyanobacteriales	Nostocaceae	Sphaerospermopsis	Sphaerospermopsis kisseleviana_A	Microcystaceae	Chroococcales
GCF_002368095.1_ASM236809v1_genomic	Synechococcus elongatus	Synechococcus	Aquatic	Marin	Cyanobacteriales	Nostocaceae	Rivularia	Rivularia parasitica	Synechococcaceae	Synechococcales
GCF_002368115.1_ASM236811v1_genomic	Pseudanabaena sp.	Pseudanabaena	Aquatic	Lake	Cyanobacteriales	Nostocaceae	Dolichospermum	Dolichospermum compactum	Pseudanabaenaceae	Synechococcales
GCF_002368175.1_ASM236817v1_genomic	Synechococcus sp.	Synechococcus	Unspecified	Unspecified	Cyanobacteriales	Nostocaceae	Aulosira	Aulosira sp002368175	Synechococcaceae	Synechococcales
GCF_002368195.1_ASM236819v1_genomic	Leptolyngbya sp.	Leptolyngbya	Unspecified	Unspecified	Cyanobacteriales	Nostocaceae	Aulosira	Aulosira sp002368195	Leptolyngbyaceae	Synechococcales
GCF_002368215.1_ASM236821v1_genomic	Microcystis aeruginosa	Microcystis	Terrestrial	Terrestrial	Cyanobacteriales	Nostocaceae	Trichormus	Trichormus sp001548375	Microcystaceae	Chroococcales
GCF_002368235.1_ASM236823v1_genomic	Synechococcus sp.	Synechococcus	Terrestrial	Unspecified	Cyanobacteriales	Nostocaceae	Tolypothrix_B	Tolypothrix_B sp002368235	Synechococcaceae	Synechococcales
GCF_002368255.1_ASM236825v1_genomic	Synechococcus sp.	Synechococcus	Unspecified	Unspecified	Leptolyngbyales	Leptolyngbyaceae	Leptolyngbya	Leptolyngbya boryana	Synechococcaceae	Synechococcales
GCF_002368295.1_ASM236829v1_genomic	Planktothrix agardhii	Planktothrix	Terrestrial	Soil	Cyanobacteriales	Nostocaceae	Aulosira	Aulosira tenue	Oscillatoriaceae	Oscillatoriales
GCF_002368315.1_ASM236831v1_genomic	Sphaerospermopsis reniformis	Sphaerospermopsis	Terrestrial	Forest	Cyanobacteriales	Nostocaceae	Pelatocladus	Pelatocladus maniniholoensis	Aphanizomenonaceae	Nostocales
GCF_002368335.1_ASM236833v1_genomic	Dolichospermum planctonicum	Dolichospermum	Aquatic	Freshwater	Cyanobacteriales	Nostocaceae	Amazonocrinis	Amazonocrinis sp002368335	Aphanizomenonaceae	Nostocales
GCF_002368355.1_ASM236835v1_genomic	Synechococcus sp.	Synechococcus	Terrestrial	Unspecified	Cyanobacteriales	Xenococcaceae	Waterburya	Waterburya sp002368355	Synechococcaceae	Synechococcales
GCF_002368395.1_ASM236839v1_genomic	Cylindrospermopsis raciborskii	Cylindrospermopsis	Aquatic	Freshwater	Cyanobacteriales	Nostocaceae	NIES-3974	NIES-3974 sp002368395	Aphanizomenonaceae	Nostocales
GCF_002368415.1_ASM236841v1_genomic	Pseudanabaena sp.	Pseudanabaena	Terrestrial	Concrete	Cyanobacteriales	Nostocaceae	Calothrix	Calothrix sp002368415	Pseudanabaenaceae	Synechococcales
GCF_002368435.1_ASM236843v1_genomic	Pseudanabaena sp.	Pseudanabaena	Terrestrial	Organic material	Cyanobacteriales	Nostocaceae	Tolypothrix_B	Tolypothrix_B sp002368435	Pseudanabaenaceae	Synechococcales
GCF_002368455.1_ASM236845v1_genomic	Synechococcus sp.	Synechococcus	Terrestrial	Organic material	Cyanobacteriales	Nostocaceae	Calothrix	Calothrix sp002368415	Synechococcaceae	Synechococcales
GCF_002412335.2_ASM241233v2_genomic	Euhalothece natronophila	Euhalothece	Aquatic	Freshwater	Cyanobacteriales	Microcoleaceae	Microcoleus	Microcoleus bourrellyi	Aphanothecaceae	Chroococcales
GCF_002607925.1_ASM260792v1_genomic	Microcystis aeruginosa	Microcystis	Unspecified	Unknown	Cyanobacteriales	Nostocaceae	Nostoc	Nostoc linckia	Microcystaceae	Chroococcales
GCF_002607955.1_ASM260795v1_genomic	Dolichospermum sp.	Dolichospermum	Unspecified	Unknown	Cyanobacteriales	Nostocaceae	Nostoc	Nostoc linckia	Aphanizomenonaceae	Nostocales
GCF_002607965.1_ASM260796v1_genomic	Microcystis aeruginosa	Microcystis	Unspecified	Unknown	Cyanobacteriales	Nostocaceae	Nostoc	Nostoc linckia	Microcystaceae	Chroococcales
GCF_002608015.1_ASM260801v1_genomic	Thermosynechococcus sp.	Thermosynechococcus	Unspecified	Unknown	Cyanobacteriales	Nostocaceae	Nostoc	Nostoc linckia	Synechococcaceae	Synechococcales
GCF_002608075.1_ASM260807v1_genomic	Microcystis aeruginosa	Microcystis	Unspecified	Unknown	Cyanobacteriales	Nostocaceae	Nostoc	Nostoc linckia	Microcystaceae	Chroococcales
GCF_002608105.1_ASM260810v1_genomic	Microcystis aeruginosa	Microcystis	Unspecified	Unknown	Cyanobacteriales	Nostocaceae	Nostoc	Nostoc linckia	Microcystaceae	Chroococcales
GCF_002608135.1_ASM260813v1_genomic	Microcystis aeruginosa	Microcystis	Unspecified	Unknown	Cyanobacteriales	Nostocaceae	Nostoc	Nostoc linckia	Microcystaceae	Chroococcales
GCF_002608145.1_ASM260814v1_genomic	Microcystis aeruginosa	Microcystis	Unspecified	Unknown	Cyanobacteriales	Nostocaceae	Nostoc	Nostoc linckia	Microcystaceae	Chroococcales
GCF_002608225.1_ASM260822v1_genomic	Microcystis aeruginosa	Microcystis	Unspecified	Unknown	Cyanobacteriales	Nostocaceae	Nostoc	Nostoc linckia	Microcystaceae	Chroococcales
GCF_002608275.1_ASM260827v1_genomic	Microcystis aeruginosa	Microcystis	Unspecified	Unknown	Cyanobacteriales	Nostocaceae	Nostoc	Nostoc linckia	Microcystaceae	Chroococcales
GCF_002608345.1_ASM260834v1_genomic	Synechococcus sp.	Synechococcus	Unspecified	Unknown	Cyanobacteriales	Nostocaceae	Nostoc	Nostoc linckia	Synechococcaceae	Synechococcales
GCF_002631755.1_ASM263175v1_genomic	Microcystis aeruginosa	Microcystis	Lichen	Lichen	Cyanobacteriales	Nostocaceae	Nostoc	Nostoc sp002246015	Microcystaceae	Chroococcales
GCF_002721235.1_ASM272123v1_genomic	Synechococcus elongatus	Synechococcus	Terrestrial	Soil	Cyanobacteriales	Cyanobacteriaceae	Limnothrix	Limnothrix sp001693275	Synechococcaceae	Synechococcales
GCF_002736005.1_ASM273600v1_genomic	Dolichospermum sp.	Dolichospermum	Aquatic	Hotspring	Cyanobacteriales	Cyanobacteriaceae	PCC-10605	PCC-10605 sp000317675	Aphanizomenonaceae	Nostocales
GCF_002742025.1_ASM274202v1_genomic	Dolichospermum sp.	Dolichospermum	Aquatic	Freshwater	CACIAM-69d	CACIAM-69d	CACIAM-69d	CACIAM-69d sp001698445	Aphanizomenonaceae	Nostocales
GCF_002754935.1_ASM275493v1_genomic	Dolichospermum sp.	Dolichospermum	Aquatic	Hotspring	Thermosynechococcales	Thermosynechococcaceae	Synechococcus_A	Synechococcus_A lividus	Aphanizomenonaceae	Nostocales
GCF_002760345.1_ASM276034v1_genomic	Anabaena sp.	Anabaena	Aquatic	Hotspring	Thermostichales	Thermostichaceae	Thermostichus	Thermostichus sp000013205	Aphanizomenonaceae	Nostocales
GCF_002760375.1_ASM276037v1_genomic	Dolichospermum sp.	Dolichospermum	Aquatic	Hotspring	Thermostichales	Thermostichaceae	Thermostichus	Thermostichus sp000013205	Aphanizomenonaceae	Nostocales
GCF_002760395.1_ASM276039v1_genomic	Dolichospermum sp.	Dolichospermum	Aquatic	Hotspring	Thermostichales	Thermostichaceae	Thermostichus	Thermostichus sp000013205	Aphanizomenonaceae	Nostocales
GCF_002760415.1_ASM276041v1_genomic	Anabaena sp.	Anabaena	Aquatic	Hotspring	Thermostichales	Thermostichaceae	Thermostichus	Thermostichus sp000013205	Aphanizomenonaceae	Nostocales
GCF_002760445.1_ASM276044v1_genomic	Aphanizomenon sp.	Aphanizomenon	Aquatic	Hotspring	Thermostichales	Thermostichaceae	Thermostichus	Thermostichus sp000013205	Aphanizomenonaceae	Nostocales
GCF_002760475.1_ASM276047v1_genomic	Dolichospermum planctonicum	Dolichospermum	Aquatic	Hotspring	Thermostichales	Thermostichaceae	Thermostichus	Thermostichus sp000013205	Aphanizomenonaceae	Nostocales
GCF_002812945.1_ASM281294v1_genomic	Anabaena sp.	Anabaena	Aquatic	Marine	PCC-6307	Cyanobiaceae	Prochlorococcus_A	Prochlorococcus_A sp001989455	Aphanizomenonaceae	Nostocales
GCF_002813575.1_ASM281357v1_genomic	Dolichospermum flos-aquae	Dolichospermum	Terrestrial	Desert soil	Cyanobacteriales	Nostocaceae	Nostoc	Nostoc flagelliforme_A	Aphanizomenonaceae	Nostocales
GCF_002870185.1_ASM287018v1_genomic	Scytonema sp.	Scytonema	Aquatic	Stream	Cyanobacteriales	Nostocaceae	Fischerella	Fischerella thermalis	Scytonemataceae	Nostocales
GCF_002870195.1_ASM287019v1_genomic	Microcystis aeruginosa	Microcystis	Aquatic	Stream	Cyanobacteriales	Nostocaceae	Fischerella	Fischerella thermalis	Microcystaceae	Chroococcales
GCF_002870205.1_ASM287020v1_genomic	Microcystis aeruginosa	Microcystis	Aquatic	Stream	Cyanobacteriales	Nostocaceae	Fischerella	Fischerella thermalis	Microcystaceae	Chroococcales
GCF_002870255.1_ASM287025v1_genomic	Microcystis aeruginosa	Microcystis	Aquatic	Stream	Cyanobacteriales	Nostocaceae	Fischerella	Fischerella thermalis	Microcystaceae	Chroococcales
GCF_002870265.1_ASM287026v1_genomic	Microcystis aeruginosa	Microcystis	Aquatic	Stream	Cyanobacteriales	Nostocaceae	Fischerella	Fischerella thermalis	Microcystaceae	Chroococcales
GCF_002870305.1_ASM287030v1_genomic	Microcystis aeruginosa	Microcystis	Aquatic	Stream	Cyanobacteriales	Nostocaceae	Fischerella	Fischerella thermalis	Microcystaceae	Chroococcales
GCF_002870325.1_ASM287032v1_genomic	Cyanobium sp.	Cyanobium	Aquatic	Stream	Cyanobacteriales	Nostocaceae	Fischerella	Fischerella thermalis	Synechococcaceae	Synechococcales
GCF_002870345.1_ASM287034v1_genomic	Trichormus variabilis	Trichormus	Aquatic	Stream	Cyanobacteriales	Nostocaceae	Fischerella	Fischerella thermalis	Nostocaceae	Nostocales
GCF_002870365.1_ASM287036v1_genomic	Microcystis aeruginosa	Microcystis	Aquatic	Stream	Cyanobacteriales	Nostocaceae	Fischerella	Fischerella thermalis	Microcystaceae	Chroococcales
GCF_002870385.1_ASM287038v1_genomic	Synechocystis sp.	Synechocystis	Aquatic	Stream	Cyanobacteriales	Nostocaceae	Fischerella	Fischerella thermalis	Merismopediaceae	Synechococcales
GCF_002870405.1_ASM287040v1_genomic	Adonsia turfae	Adonsia	Aquatic	Stream	Cyanobacteriales	Nostocaceae	Fischerella	Fischerella thermalis	Unassigned	Unassigned
GCF_002870415.1_ASM287041v1_genomic	Adonsia turfae	Adonsia	Aquatic	Stream	Cyanobacteriales	Nostocaceae	Fischerella	Fischerella thermalis	Unassigned	Unassigned
GCF_002870445.1_ASM287044v1_genomic	Synechococcus sp	Synechococcus	Aquatic	Stream	Cyanobacteriales	Nostocaceae	Fischerella	Fischerella thermalis	Synechococcaceae	Synechococcales
GCF_002870465.1_ASM287046v1_genomic	Synechocystis sp.	Synechocystis	Aquatic	Stream	Cyanobacteriales	Nostocaceae	Fischerella	Fischerella thermalis	Merismopediaceae	Synechococcales
GCF_002870475.1_ASM287047v1_genomic	Oxynema aestuarii	Oxynema	Aquatic	Stream	Cyanobacteriales	Nostocaceae	Fischerella	Fischerella thermalis	Microcoleaceae	Oscillatoriales
GCF_002870505.1_ASM287050v1_genomic	Dolichospermum flos-aquae	Dolichospermum	Aquatic	Stream	Cyanobacteriales	Nostocaceae	Fischerella	Fischerella thermalis	Aphanizomenonaceae	Nostocales
GCF_002870525.1_ASM287052v1_genomic	Cylindrospermopsis raciborskii	Cylindrospermopsis	Aquatic	Stream	Cyanobacteriales	Nostocaceae	Fischerella	Fischerella thermalis	Aphanizomenonaceae	Nostocales
GCF_002870545.1_ASM287054v1_genomic	Pseudanabaena yagii	Pseudanabaena	Aquatic	Stream	Cyanobacteriales	Nostocaceae	Fischerella	Fischerella thermalis	Pseudanabaenaceae	Synechococcales
GCF_002870565.1_ASM287056v1_genomic	Nodosilinea sp.	Nodosilinea	Aquatic	Hotspring	Cyanobacteriales	Nostocaceae	Fischerella	Fischerella thermalis	Leptolyngbyaceae	Synechococcales
GCF_002870615.1_ASM287061v1_genomic	Prochlorococcus sp.	Prochlorococcus	Aquatic	Hotspring	Cyanobacteriales	Nostocaceae	Fischerella	Fischerella thermalis	Synechococcaceae	Synechococcales
GCF_002870635.1_ASM287063v1_genomic	Prochlorococcus sp.	Prochlorococcus	Aquatic	Hotspring	Cyanobacteriales	Nostocaceae	Fischerella	Fischerella thermalis	Synechococcaceae	Synechococcales
GCF_002870665.1_ASM287066v1_genomic	Prochlorococcus sp.	Prochlorococcus	Aquatic	Hotspring	Cyanobacteriales	Nostocaceae	Fischerella	Fischerella muscicola	Synechococcaceae	Synechococcales
GCF_002870675.1_ASM287067v1_genomic	Thermoleptolyngbya sichuanensis	Thermoleptolyngbya	Aquatic	Hotspring	Cyanobacteriales	Nostocaceae	Fischerella	Fischerella thermalis	Leptolyngbyaceae	Synechococcales
GCF_002870705.1_ASM287070v1_genomic	Cylindrospermopsis raciborskii	Cylindrospermopsis	Aquatic	Hotspring	Cyanobacteriales	Nostocaceae	Fischerella	Fischerella thermalis	Aphanizomenonaceae	Nostocales
GCF_002870725.1_ASM287072v1_genomic	Cylindrospermopsis raciborskii	Cylindrospermopsis	Aquatic	Hotspring	Cyanobacteriales	Nostocaceae	Fischerella	Fischerella thermalis	Aphanizomenonaceae	Nostocales
GCF_002870755.1_ASM287075v1_genomic	Cylindrospermopsis raciborskii	Cylindrospermopsis	Aquatic	Hotspring	Cyanobacteriales	Nostocaceae	Fischerella	Fischerella thermalis	Aphanizomenonaceae	Nostocales
GCF_002870795.1_ASM287079v1_genomic	Cylindrospermopsis raciborskii	Cylindrospermopsis	Aquatic	Hotspring	Cyanobacteriales	Nostocaceae	Fischerella	Fischerella thermalis	Aphanizomenonaceae	Nostocales
GCF_002893125.1_ASM289312v1_genomic	Nostoc edaphicum	Nostoc	Aquatic	Freshwater	Cyanobacteriales	Nostocaceae	Raphidiopsis	Raphidiopsis raciborskii	Nostocaceae	Nostocales
GCF_002893145.1_ASM289314v1_genomic	Okeania sp.	Okeania	Aquatic	Freshwater	Cyanobacteriales	Nostocaceae	Raphidiopsis	Raphidiopsis raciborskii	Oscillatoriaceae	Oscillatoriales
GCF_002893155.1_ASM289315v1_genomic	Synechococcus sp.	Synechococcus	Aquatic	Freshwater	Cyanobacteriales	Nostocaceae	Raphidiopsis	Raphidiopsis raciborskii	Synechococcaceae	Synechococcales
GCF_002893185.1_ASM289318v1_genomic	Synechococcus sp.	Synechococcus	Aquatic	Freshwater	Cyanobacteriales	Nostocaceae	Raphidiopsis	Raphidiopsis raciborskii	Synechococcaceae	Synechococcales
GCF_002893205.1_ASM289320v1_genomic	Microcystis aeruginosa	Microcystis	Aquatic	Freshwater	Cyanobacteriales	Nostocaceae	Raphidiopsis	Raphidiopsis raciborskii	Microcystaceae	Chroococcales
GCF_002893215.1_ASM289321v1_genomic	Microcystis aeruginosa	Microcystis	Aquatic	Freshwater	Cyanobacteriales	Nostocaceae	Raphidiopsis	Raphidiopsis raciborskii	Microcystaceae	Chroococcales
GCF_002893245.1_ASM289324v1_genomic	Trichormus variabilis	Trichormus	Aquatic	Freshwater	Cyanobacteriales	Nostocaceae	Raphidiopsis	Raphidiopsis raciborskii	Nostocaceae	Nostocales
GCF_002893265.1_ASM289326v1_genomic	Trichormus variabilis	Trichormus	Aquatic	Freshwater	Cyanobacteriales	Nostocaceae	Raphidiopsis	Raphidiopsis raciborskii	Nostocaceae	Nostocales
GCF_002893285.1_ASM289328v1_genomic	Trichormus variabilis	Trichormus	Aquatic	Freshwater	Cyanobacteriales	Nostocaceae	Raphidiopsis	Raphidiopsis raciborskii	Nostocaceae	Nostocales
GCF_002896875.1_ASM289687v1_genomic	Trichormus variabilis	Trichormus	Aquatic	Aquatic (Saline Lake)	Cyanobacteriales	Nostocaceae	Trichormus	Trichormus sp002896875	Nostocaceae	Nostocales
GCF_002897135.1_NcycadaeWK-1_v1_genomic	Trichormus variabilis	Trichormus	Cycad	Cycad	Cyanobacteriales	Nostocaceae	Anabaenopsis	Anabaenopsis sp003990705	Nostocaceae	Nostocales
GCF_002897275.1_ASM289727v1_genomic	Trichormus variabilis	Trichormus	Aquatic	Freshwater	Cyanobacteriales	Microcystaceae	Microcystis	Microcystis panniformis	Nostocaceae	Nostocales
GCF_002897315.1_ASM289731v1_genomic	Synechococcus sp.	Synechococcus	Aquatic	Freshwater	Cyanobacteriales	Microcystaceae	Microcystis	Microcystis panniformis	Synechococcaceae	Synechococcales
GCF_002914585.1_ASM291458v1_genomic	Synechococcus sp.	Synechococcus	Aquatic	Freshwater	Pseudanabaenales	Pseudanabaenaceae	Pseudanabaena	Pseudanabaena sp002914585	Synechococcaceae	Synechococcales
GCF_002933835.1_ASM293383v1_genomic	Synechococcus sp.	Synechococcus	Aquatic	Lake	Cyanobacteriales	Microcystaceae	Microcystis	Microcystis panniformis	Synechococcaceae	Synechococcales
GCF_002934005.1_ASM293400v1_genomic	Synechococcus sp.	Synechococcus	Aquatic	Freshwater	Cyanobacteriales	Nostocaceae	Cuspidothrix	Cuspidothrix issatschenkoi	Synechococcaceae	Synechococcales
GCF_002939305.1_ASM293930v1_genomic	Synechococcus sp.	Synechococcus	Aquatic	Hotspring	Cyanobacteriales	Chroococcidiopsidaceae	Chroogloeocystis	Chroogloeocystis sp002939305	Synechococcaceae	Synechococcales
GCF_002949735.1_ASM294973v1_genomic	Synechococcus sp.	Synechococcus	Lichen	Lichen	Cyanobacteriales	Nostocaceae	Nostoc	Nostoc sp002949735	Synechococcaceae	Synechococcales
GCF_002949795.1_ASM294979v1_genomic	Synechococcus sp.	Synechococcus	Lichen	Lichen	Cyanobacteriales	Nostocaceae	Nostoc	Nostoc sp002949795	Synechococcaceae	Synechococcales
GCF_002964865.1_ASM296486v1_genomic	Synechococcus sp.	Synechococcus	Terrestrial	Rock	Cyanobacteriales	Chroococcidiopsidaceae	Gloeocapsopsis	Gloeocapsopsis dulcis	Synechococcaceae	Synechococcales
GCF_003003695.1_ASM300369v1_genomic	Synechococcus sp.	Synechococcus	Aquatic	Freshwater	Leptolyngbyales	Leptolyngbyaceae	Phormidesmis_A	Phormidesmis_A priestleyi_A	Synechococcaceae	Synechococcales
GCF_003003775.1_ASM300377v1_genomic	Synechococcus sp.	Synechococcus	Aquatic	Freshwater	Cyanobacteriales	CCAP-1448	Merismopedia	Merismopedia glauca	Synechococcaceae	Synechococcales
GCF_003003795.1_ASM300379v1_genomic	Synechococcus sp.	Synechococcus	Aquatic	Lake	Leptolyngbyales	Leptolyngbyaceae	Stenomitos	Stenomitos frigidus	Synechococcaceae	Synechococcales
GCF_003003835.1_ASM300383v1_genomic	Synechococcus sp.	Synechococcus	Aquatic	Mineral spring	Cyanobacteriales	Chroococcidiopsidaceae	Chroococcidiopsis	Chroococcidiopsis thermalis	Synechococcaceae	Synechococcales
GCF_003003845.1_ASM300384v1_genomic	Synechococcus sp.	Synechococcus	Aquatic	Freshwater	Cyanobacteriales	Chamaesiphonaceae	Chamaesiphon	Chamaesiphon polymorphus	Synechococcaceae	Synechococcales
GCF_003003885.1_ASM300388v1_genomic	Synechococcus sp.	Synechococcus	Aquatic	Freshwater	Cyanobacteriales	Chroococcidiopsidaceae	Aliterella	Aliterella sp003003885	Synechococcaceae	Synechococcales
GCF_003003995.1_ASM300399v1_genomic	Synechococcus sp.	Synechococcus	Aquatic	Freshwater	Cyanobacteriales	Xenococcaceae	Waterburya	Waterburya sp003003995	Synechococcaceae	Synechococcales
GCF_003007785.1_ASM300778v1_genomic	Synechococcus sp.	Synechococcus	Aquatic	Freshwater	Cyanobacteriales	Microcystaceae	Chroococcus	Chroococcus hegewaldii	Synechococcaceae	Synechococcales
GCF_003011125.1_ASM301112v1_genomic	Synechococcus sp.	Synechococcus	Aquatic	Freshwater	PCC-6307	Cyanobiaceae	Synechococcus_D	Synechococcus_D lacustris	Synechococcaceae	Synechococcales
GCF_003011885.1_ASM301188v1_genomic	Synechococcus sp.	Synechococcus	Aquatic	Freshwater	PCC-6307	Cyanobiaceae	Cyanobium_A	Cyanobium_A usitatum	Synechococcaceae	Synechococcales
GCF_003013815.1_ASM301381v1_genomic	Synechococcus sp	Synechococcus	Aquatic	Saltwater	Cyanobacteriales	Microcystaceae_A	Crocosphaera	Crocosphaera sp003013815	Synechococcaceae	Synechococcales
GCF_003015105.1_ASM301510v1_genomic	Synechococcus sp.	Synechococcus	Aquatic	Freshwater	Cyanobacteriales	Chroococcidiopsidaceae	Chroococcidiopsis	Chroococcidiopsis thermalis	Synechococcaceae	Synechococcales
GCF_003015225.1_ASM301522v1_genomic	Synechococcus sp.	Synechococcus	Unspecified	Unspecified	Cyanobacteriales	Microcystaceae_B	Synechocystis	Synechocystis sp000284455	Synechococcaceae	Synechococcales
GCF_003019735.1_ASM301973v1_genomic	Synechococcus sp.	Synechococcus	Aquatic	Lake	Cyanobacteriales	Microcystaceae	Microcystis	Microcystis sp000297435	Synechococcaceae	Synechococcales
GCF_003054475.1_ASM305447v1_genomic	Synechococcus sp	Synechococcus	Aquatic	Gulf of Finland	Cyanobacteriales	Nostocaceae	Nodularia	Nodularia spumigena	Synechococcaceae	Synechococcales
GCF_003112475.1_ASM311247v1_genomic	Synechococcus sp.	Synechococcus	Aquatic	Lake	Cyanobacteriales	Microcystaceae	Microcystis	Microcystis aeruginosa_C	Synechococcaceae	Synechococcales
GCF_003113895.1_ASM311389v1_genomic	Cyanobium sp.	Cyanobium	Terrestrial	Terrestrial	Cyanobacteriales	Nostocaceae	Nostoc	Nostoc commune	Synechococcaceae	Synechococcales
GCF_003206555.1_ASM320655v1_genomic	Sphaerospermopsis sp.	Sphaerospermopsis	Aquatic	Lake	Cyanobacteriales	Microcystaceae	Microcystis	Microcystis aeruginosa_H	Aphanizomenonaceae	Nostocales
GCF_003206625.1_ASM320662v1_genomic	Synechococcus sp.	Synechococcus	Aquatic	Freshwater	Cyanobacteriales	Microcystaceae	Microcystis	Microcystis sp000297435	Synechococcaceae	Synechococcales
GCF_003208055.1_ASM320805v1_genomic	Synechococcus sp	Synechococcus	Aquatic	Ocean	PCC-6307	Cyanobiaceae	Prochlorococcus_B	Prochlorococcus_B marinus_A	Synechococcaceae	Synechococcales
GCF_003208065.1_ASM320806v1_genomic	Cylindrospermopsis curvispora	Cylindrospermopsis	Aquatic	Ocean	PCC-6307	Cyanobiaceae	Prochlorococcus_B	Prochlorococcus_B marinus_B	Aphanizomenonaceae	Nostocales
GCF_003231495.1_AcaThom1.0_genomic	Limnospira fusiformis	Limnospira	Aquatic	Seawater	Thermosynechococcales	Thermosynechococcaceae	RCC1774	RCC1774 sp003231495	Sirenicapillariaceae	Oscillatoriales
GCF_003326245.1_ASM332624v1_genomic	Sphaerospermopsis sp.	Sphaerospermopsis	Lichen	Lichen	Cyanobacteriales	Nostocaceae	Nostoc	Nostoc muscorum_A	Aphanizomenonaceae	Nostocales
GCF_003346965.1_ASM334696v1_genomic	Microcystis wesenbergii	Microcystis	Aquatic	Creek	Cyanobacteriales	Nostocaceae	Fischerella	Fischerella thermalis	Microcystaceae	Chroococcales
GCF_003367075.2_ASM336707v2_genomic	Anabaena sp.	Anabaena	Aquatic	Freshwater	Cyanobacteriales	Nostocaceae	Raphidiopsis	Raphidiopsis raciborskii	Aphanizomenonaceae	Nostocales
GCF_003443655.1_ASM344365v1_genomic	Sphaerospermopsis sp.	Sphaerospermopsis	Aquatic	Aquatic	Cyanobacteriales	Nostocaceae	Nostoc	Nostoc sphaeroides	Aphanizomenonaceae	Nostocales
GCF_003555505.1_ASM355550v2_genomic	Planktothrix sp.	Planktothrix	Unspecified	Unspecified	Thermosynechococcales	Thermosynechococcaceae	Thermosynechococcus	Thermosynechococcus elongatus_B	Oscillatoriaceae	Oscillatoriales
GCF_003574135.1_ASM357413v1_genomic	Anabaena sp.	Anabaena	Diatom	Diatom Endosymbiont	Cyanobacteriales	Microcystaceae_A	Rippkaea	Rippkaea sp003574135	Aphanizomenonaceae	Nostocales
GCF_003730145.1_ASM373014v1_genomic	Pseudanabaena sp.	Pseudanabaena	Aquatic	Lake	Cyanobacteriales	Microcystaceae	Microcystis	Microcystis panniformis	Pseudanabaenaceae	Synechococcales
GCF_003838195.1_ASM383819v1_genomic	Pseudanabaena sp.	Pseudanabaena	Aquatic	Seagrass bed	Cyanobacteriales	Microcoleaceae	Okeania	Okeania hirsuta	Pseudanabaenaceae	Synechococcales
GCF_003838225.1_ASM383822v1_genomic	Pseudanabaena sp.	Pseudanabaena	Aquatic	Marine substrate	Cyanobacteriales	Microcoleaceae	Okeania	Okeania hirsuta	Pseudanabaenaceae	Synechococcales
GCF_003846445.1_ASM384644v1_genomic	Limnothrix sp.	Limnothrix	Aquatic	Lake	Synechococcales	Synechococcaceae	Synechococcus	Synechococcus elongatus_A	Pseudanabaenaceae	Synechococcales
GCF_003864295.1_ASM386429v1_genomic	Limnothrix sp.	Limnothrix	Aquatic	Freshwater	Cyanobacteriales	Microcystaceae_A	Aphanothece_B	Aphanothece_B sacrum	Pseudanabaenaceae	Synechococcales
GCF_003864315.1_ASM386431v1_genomic	Calothrix sp.	Calothrix	Aquatic	Freshwater	Cyanobacteriales	Microcystaceae_A	Aphanothece_B	Aphanothece_B sacrum	Calotrichaceae	Nostocales
GCF_003945305.1_ASM394530v1_genomic	Calothrix parietina	Calothrix	Aquatic	Lake	Cyanobacteriales	Microcystaceae	Microcystis	Microcystis aeruginosa	Calotrichaceae	Nostocales
GCF_003957805.1_ASM395780v1_genomic	Calothrix sp.	Calothrix	Aquatic	Creek	Synechococcales	Synechococcaceae	Synechococcus	Synechococcus elongatus	Calotrichaceae	Nostocales
GCF_003967015.1_ASM396701v1_genomic	Nostoc linckia FACHB-104	Nostoc	Aquatic	Lake	Pseudanabaenales	Pseudanabaenaceae	Pseudanabaena	Pseudanabaena sp003967015	Nostocaceae	Nostocales
GCF_003990575.1_ASM399057v1_genomic	Phormidium tenue	Phormidium	Terrestrial	Soil	Cyanobacteriales	Nostocaceae	Chlorogloeopsis	Chlorogloeopsis fritschii	Phormidiaceae	Oscillatoriales
GCF_003990585.1_ASM399058v1_genomic	Anabaena sp.	Anabaena	Unspecified	Unknown	Cyanobacteriales	Nostocaceae	Trichormus	Trichormus sp000009705	Aphanizomenonaceae	Nostocales
GCF_003991895.1_ASM399189v1_genomic	Anabaena sp.	Anabaena	Terrestrial	Soil	Cyanobacteriales	Chroococcidiopsidaceae	Chroococcidiopsis	Chroococcidiopsis thermalis	Aphanizomenonaceae	Nostocales
GCF_003991905.1_ASM399190v1_genomic	Aphanizomenon flos-aquae	Aphanizomenon	Terrestrial	Soil	Cyanobacteriales	Nostocaceae	Calothrix	Calothrix desertica	Aphanizomenonaceae	Nostocales
GCF_003991935.1_ASM399193v1_genomic	Microcystis wesenbergii	Microcystis	Unspecified	Unspecified	Cyanobacteriales	Nostocaceae	Anabaena	Anabaena variabilis_A	Microcystaceae	Chroococcales
GCF_004209775.1_ASM420977v1_genomic	Chroococcidiopsis sp.	Chroococcidiopsis	Aquatic	Seawater	PCC-6307	Cyanobiaceae	Synechococcus_C	Synechococcus_C sp004209775	Chroococcidiopsidaceae	Chroococcidiopsidales
GCF_004212215.1_ASM421221v1_genomic	Nostoc sp.	Nostoc	Aquatic	Marine	Phormidesmiales	Phormidesmiaceae	Halomicronema	Halomicronema sp004212215	Nostocaceae	Nostocales
GCF_004305995.1_ASM430599v1_genomic	Pseudanabaena sp.	Pseudanabaena	Aquatic	Lake	Cyanobacteriales	Microcystaceae	Microcystis	Microcystis panniformis	Pseudanabaenaceae	Synechococcales
GCF_004323185.1_ASM432318v1_genomic	Desertifilum sp.	Desertifilum	Unspecified	Unspecified	Cyanobacteriales	Nostocaceae	Pelatocladus	Pelatocladus prolificus	Desertifilaceae	Oscillatoriales
GCF_004332405.1_ASM433240v1_genomic	Desertifilum sp.	Desertifilum	Aquatic	Marine	PCC-6307	Cyanobiaceae	Synechococcus_C	Synechococcus_C sp004332415	Desertifilaceae	Oscillatoriales
GCF_004332415.1_ASM433241v1_genomic	Desertifilum sp.	Desertifilum	Aquatic	Marine	PCC-6307	Cyanobiaceae	Synechococcus_C	Synechococcus_C sp004332415	Desertifilaceae	Oscillatoriales
GCF_005402765.1_ASM540276v2_genomic	Alkalinema sp.	Alkalinema	Aquatic	Freshwater	Cyanobacteriales	Microcoleaceae	Planktothrix	Planktothrix rubescens	Pseudanabaenaceae	Synechococcales
GCF_005402885.1_ASM540288v1_genomic	Calothrix sp.	Calothrix	Aquatic	Freshwater	Cyanobacteriales	Nostocaceae	Sphaerospermopsis	Sphaerospermopsis kisseleviana_A	Calotrichaceae	Nostocales
GCF_005402965.1_ASM540296v1_genomic	Tolypothrix sp.	Tolypothrix	Aquatic	Freshwater	Cyanobacteriales	Nostocaceae	Dolichospermum	Dolichospermum planctonicum	Tolypotrichaceae	Nostocales
GCF_005577135.1_ASM557713v1_genomic	Cylindrospermum sp.	Cylindrospermum	Aquatic	Estuarine water	Cyanobacteriales	Cyanobacteriaceae	Limnothrix	Limnothrix sp001693275	Aphanizomenonaceae	Nostocales
GCF_005869855.1_ASM586985v1_genomic	Leptolyngbya sp.	Leptolyngbya	Cycad	Cycad	Cyanobacteriales	Nostocaceae	Nostoc	Nostoc sp005869855	Leptolyngbyaceae	Synechococcales
GCF_006523545.1_ASM652354v1_genomic	Leptolyngbya sp.	Leptolyngbya	Aquatic	Reservoir	Cyanobacteriales	Nostocaceae	Raphidiopsis	Raphidiopsis raciborskii	Leptolyngbyaceae	Synechococcales
GCF_006861605.1_ASM686160v1_genomic	Aphanizomenon flos-aquae	Aphanizomenon	Aquatic	Lake	Pseudanabaenales	Pseudanabaenaceae	Pseudanabaena	Pseudanabaena sp001402795	Aphanizomenonaceae	Nostocales
GCF_006937785.1_ASM693778v1_genomic	Anabaena cylindrica	Anabaena	Aquatic	Lake	Pseudanabaenales	Pseudanabaenaceae	Pseudanabaena	Pseudanabaena sp006937785	Aphanizomenonaceae	Nostocales
GCF_006968745.1_ASM696874v1_genomic	Cyanobacterium aponinum	Cyanobacterium	Terrestrial	Water Pipe	Cyanobacteriales	Nostocaceae	Brasilonema	Brasilonema sennae	Geminocystaceae	Chroococcales
GCF_007828135.1_ASM782813v1_genomic	Phormidium sp.	Phormidium	Aquatic	Lake	PCC-6307	Cyanobiaceae	QBMD01	QBMD01 sp001885215	Phormidiaceae	Oscillatoriales
GCF_007830875.1_ASM783087v1_genomic	Cyanobium sp.	Cyanobium	Terrestrial	Soil	Cyanobacteriales	Nostocaceae	Calothrix	Calothrix desertica	Synechococcaceae	Synechococcales
GCF_007904085.1_ASM790408v1_genomic	Nostoc sp. FACHB-110	Nostoc	Aquatic	Lake	Cyanobacteriales	Rubidibacteraceae	Halothece	Halothece natronophila	Nostocaceae	Nostocales
GCF_007990565.1_ASM799056v1_genomic	Nostoc sp. FACHB-145	Nostoc	Aquatic	Lake	Cyanobacteriales	Microcystaceae	Microcystis	Microcystis aeruginosa	Nostocaceae	Nostocales
GCF_008121535.1_ASM812153v1_genomic	Nostoc sp. FACHB-152	Nostoc	Aquatic	Gulf of Finland	Cyanobacteriales	Nostocaceae	Dolichospermum	Dolichospermum sp000312705	Nostocaceae	Nostocales
GCF_008257445.1_ASM825744v1_genomic	Fischerella sp.	Fischerella	Aquatic	Reservoir	Cyanobacteriales	Microcystaceae	Microcystis	Microcystis panniformis	Hapalosiphonaceae	Nostocales
GCF_008386235.1_ASM838623v1_genomic	Oscillatoria sp.	Oscillatoria	Aquatic	Hotspring	Thermosynechococcales	Thermosynechococcaceae	Thermosynechococcus	Thermosynechococcus sp008386235	Oscillatoriaceae	Oscillatoriales
GCF_008579225.1_ASM857922v1_genomic	Planktothrix sp.	Planktothrix	Aquatic	Lake	Cyanobacteriales	Microcystaceae	Microcystis	Microcystis sp000297435	Oscillatoriaceae	Oscillatoriales
GCF_008579325.1_ASM857932v1_genomic	Dolichospermum sp.	Dolichospermum	Aquatic	Lake	Cyanobacteriales	Microcystaceae	Microcystis	Microcystis aeruginosa	Aphanizomenonaceae	Nostocales
GCF_008579445.1_ASM857944v1_genomic	Desmonostoc muscorum	Desmonostoc	Aquatic	Lake	Cyanobacteriales	Microcystaceae	Microcystis	Microcystis aeruginosa_C	Nostocaceae	Nostocales
GCF_008579565.1_ASM857956v1_genomic	Nostoc flagelliforme	Nostoc	Aquatic	Lake	Cyanobacteriales	Microcystaceae	Microcystis	Microcystis sp000297435	Nostocaceae	Nostocales
GCF_008579685.1_ASM857968v1_genomic	Nostoc sp. FACHB-973	Nostoc	Aquatic	Lake	Cyanobacteriales	Microcystaceae	Microcystis	Microcystis sp000297435	Nostocaceae	Nostocales
GCF_008757435.1_ASM875743v1_genomic	Limnothrix sp.	Limnothrix	Aquatic	Lake	Cyanobacteriales	Microcystaceae	Microcystis	Microcystis aeruginosa_D	Pseudanabaenaceae	Synechococcales
GCF_008807075.1_ASM880707v1_genomic	Oscillatoria sp.	Oscillatoria	Aquatic	Seawater	PCC-6307	Cyanobiaceae	RSCCF101	RSCCF101 sp008807075	Oscillatoriaceae	Oscillatoriales
GCF_008974145.1_ASM897414v1_genomic	Planktothricoides sp.	Planktothricoides	Aquatic	Lake	Cyanobacteriales	Microcystaceae	Microcystis	Microcystis aeruginosa_G	Microcoleaceae	Oscillatoriales
GCF_009372195.1_ASM937219v1_genomic	Limnothrix sp.	Limnothrix	Terrestrial	Soil	Cyanobacteriales	Nostocaceae	Nostoc	Nostoc sphaeroides	Pseudanabaenaceae	Synechococcales
GCF_009498015.1_ASM949801v1_genomic	Aphanizomenon sp.	Aphanizomenon	Terrestrial	Soil	Cyanobacteriales	Nostocaceae	Trichormus	Trichormus variabilis	Aphanizomenonaceae	Nostocales
GCF_009498715.1_ASM949871v1_genomic	Aphanizomenon sp.	Aphanizomenon	Aquatic	Lake	Synechococcales	Synechococcaceae	Synechococcus	Synechococcus elongatus_A	Aphanizomenonaceae	Nostocales
GCF_009710015.1_ASM971001v1_genomic	Aphanizomenon flos-aquae	Aphanizomenon	Unspecified	Microbial Mat	Cyanobacteriales	Cyanobacteriaceae	PCC-10605	PCC-10605 sp000317675	Aphanizomenonaceae	Nostocales
GCF_009711925.1_ASM971192v1_genomic	Microcystis viridis	Microcystis	Aquatic	Lake	Cyanobacteriales	Nostocaceae	Dolichospermum	Dolichospermum sp000312705	Microcystaceae	Chroococcales
GCF_009711935.1_ASM971193v1_genomic	Microcystis flos-aquae	Microcystis	Aquatic	Brackish water	Cyanobacteriales	Nostocaceae	Dolichospermum	Dolichospermum sp009711935	Microcystaceae	Chroococcales
GCF_009711965.1_ASM971196v1_genomic	Synechococcus elongatus	Synechococcus	Aquatic	Lake	Cyanobacteriales	Nostocaceae	Dolichospermum	Dolichospermum sp000312705	Synechococcaceae	Synechococcales
GCF_009711975.1_ASM971197v1_genomic	Planktothricoides sp.	Planktothricoides	Aquatic	Brackish water	Cyanobacteriales	Nostocaceae	Dolichospermum	Dolichospermum sp009711975	Microcoleaceae	Oscillatoriales
GCF_009711985.1_ASM971198v1_genomic	Synechocystis sp.	Synechocystis	Aquatic	Brackish water	Cyanobacteriales	Nostocaceae	Dolichospermum	Dolichospermum sp000312705	Merismopediaceae	Synechococcales
GCF_009712025.1_ASM971202v1_genomic	Synechocystis sp.	Synechocystis	Aquatic	Lake	Cyanobacteriales	Nostocaceae	Dolichospermum	Dolichospermum sp000312705	Merismopediaceae	Synechococcales
GCF_009712035.1_ASM971203v1_genomic	Synechocystis sp.	Synechocystis	Aquatic	Brackish water	Cyanobacteriales	Nostocaceae	Dolichospermum	Dolichospermum sp009712035	Merismopediaceae	Synechococcales
GCF_009712065.1_ASM971206v1_genomic	Synechocystis sp.	Synechocystis	Aquatic	Brackish water	Cyanobacteriales	Nostocaceae	Dolichospermum	Dolichospermum heterosporum	Merismopediaceae	Synechococcales
GCF_009712075.2_ASM971207v2_genomic	Nostoc sp. FACHB-857	Nostoc	Aquatic	Lake	Cyanobacteriales	Nostocaceae	Dolichospermum	Dolichospermum planctonicum	Nostocaceae	Nostocales
GCF_009712085.1_ASM971208v1_genomic	Aphanizomenon flos-aquae	Aphanizomenon	Aquatic	Brackish water	Cyanobacteriales	Nostocaceae	Dolichospermum	Dolichospermum sp009711975	Aphanizomenonaceae	Nostocales
GCF_009712125.1_ASM971212v1_genomic	Aphanizomenon flos-aquae	Aphanizomenon	Aquatic	Lake	Cyanobacteriales	Nostocaceae	Dolichospermum	Dolichospermum heterosporum	Aphanizomenonaceae	Nostocales
GCF_009725235.1_ASM972523v1_genomic	Aphanizomenon flos-aquae	Aphanizomenon	Aquatic	River	Cyanobacteriales	Nostocaceae	Scytonema	Scytonema sp009725235	Aphanizomenonaceae	Nostocales
GCF_009728615.1_ASM972861v1_genomic	Aphanizomenon flos-aquae	Aphanizomenon	Terrestrial	Rock	Cyanobacteriales	Chroococcidiopsidaceae	Gloeocapsopsis	Gloeocapsopsis dulcis	Aphanizomenonaceae	Nostocales
GCF_009792235.1_ASM979223v1_genomic	Richelia sinica	Richelia	Aquatic	Freshwater	Cyanobacteriales	Microcystaceae	Microcystis	Microcystis viridis	Nostocaceae	Nostocales
GCF_009811815.1_ASM981181v1_genomic	Nostoc paludosum	Nostoc	Aquatic	Freshwater	Cyanobacteriales	Microcystaceae	Microcystis	Microcystis aeruginosa_C	Nostocaceae	Nostocales
GCF_009811835.1_ASM981183v1_genomic	Coleofasciculus sp.	Coleofascilculus	Aquatic	Freshwater	Cyanobacteriales	Microcystaceae	Microcystis	Microcystis sp000297435	Coleofasciculaceae	Oscillatoriales
GCF_009811855.1_ASM981185v1_genomic	Synechococcus elongatus	Synechococcus	Aquatic	Freshwater	Cyanobacteriales	Microcystaceae	Microcystis	Microcystis aeruginosa_C	Synechococcaceae	Synechococcales
GCF_009811875.1_ASM981187v1_genomic	Synechococcus elongatus	Synechococcus	Aquatic	Freshwater	Cyanobacteriales	Microcystaceae	Microcystis	Microcystis aeruginosa_C	Synechococcaceae	Synechococcales
GCF_009834675.1_ASM983467v1_genomic	Planktothrix sp.	Planktothrix	Aquatic	Reservoir	PCC-6307	Cyanobiaceae	Cyanobium	Cyanobium minutissimum	Oscillatoriaceae	Oscillatoriales
GCF_009846485.1_ASM984648v1_genomic	Microcystis aeruginosa	Microcystis	Unspecified	Unspecified	Cyanobacteriales	Geitlerinemaceae	Sodalinema	Sodalinema gerasimenkoae	Microcystaceae	Chroococcales
GCF_009856605.1_ASM985660v1_genomic	Roholtiella sp.	Roholtiella	Aquatic	Thermal spring	Cyanobacteriales	Nostocaceae	Trichormus	Trichormus variabilis	Nostocaceae	Nostocales
GCF_009873495.1_ASM987349v1_genomic	Romeriopsis navalis	Romeriopsis	Lichen	Lichen	Cyanobacteriales	Nostocaceae	Nostoc	Nostoc muscorum_A	Leptolyngbyaceae	Synechococcales
GCF_009939295.1_ASM993929v1_genomic	Leptolyngbya ectocarpi	Leptolyngbya	Terrestrial	Limestone wall	Thermosynechococcales	Thermosynechococcaceae	Petrachloros	Petrachloros mirabilis	Leptolyngbyaceae	Synechococcales
GCF_010091925.1_ASM1009192v1_genomic	Zarconia navalis	Zarconia	Terrestrial	Terrestrial (limestone wall)	Cyanobacteriales	Nostocaceae	Komarekiella	Komarekiella sp010091925	Leptolyngbyaceae	Synechococcales
GCF_010091945.1_ASM1009194v1_genomic	Phormidesmus sp.	Phormidesmis	Terrestrial	Limestone wall	Leptolyngbyales	Leptolyngbyaceae	Myxacorys	Myxacorys almedinensis	Leptolyngbyaceae	Synechococcales
GCF_010196425.1_ASM1019642v1_genomic	Microcystis aeruginosa	Microcystis	Aquatic	Freshwater	Cyanobacteriales	Microcystaceae	Microcystis	Microcystis panniformis	Microcystaceae	Chroococcales
GCF_010222815.1_ASM1022281v1_genomic	Tolypothrix sp.	Tolypothrix	Aquatic	Freshwater	Cyanobacteriales	Microcystaceae_B	Synechocystis	Synechocystis sp000284455	Tolypotrichaceae	Nostocales
GCF_010747425.1_ASM1074742v1_genomic	Microcystis sp.	Microcystis	Terrestrial	Soil	Cyanobacteriales	Nostocaceae	Nostoc	Nostoc muscorum_A	Microcystaceae	Chroococcales
GCF_011009535.1_ASM1100953v1_genomic	Sphaerospermopsis sp.	Sphaerospermopsis	Aquatic	Marine	Phormidesmiales	Phormidesmiaceae	Leptothoe	Leptothoe turfae	Aphanizomenonaceae	Nostocales
GCF_011009555.1_ASM1100955v1_genomic	Nostoc cf. edaphicum	Nostoc	Aquatic	Marine	Phormidesmiales	Phormidesmiaceae	Leptothoe	Leptothoe turfae	Nostocaceae	Nostocales
GCF_011365345.1_ASM1136534v1_genomic	Romeria gracilis	Romeria	Aquatic	Marine	PCC-6307	Cyanobiaceae	Parasynechococcus	Parasynechococcus sp900474185	Romeriaceae	Synechococcales
GCF_011392055.1_ASM1139205v1_genomic	Nodosilinea sp.	Nodosilinea	Aquatic	Freshwater	Cyanobacteriales	Microcystaceae_B	Synechocystis	Synechocystis sp000284455	Leptolyngbyaceae	Synechococcales
GCF_011769525.1_ASM1176952v1_genomic	Tychonema sp.	Tychonema	Terrestrial	Sand shore soil	Cyanobacteriales	Nostocaceae	Aulosira	Aulosira sp011769525	Microcoleaceae	Oscillatoriales
GCF_012295525.1_ASM1229552v1_genomic	Tychonema sp.	Tychonema	Aquatic	Intertidal mangrove	Cyanobacteriales	PCC-6304	Oxynema	Oxynema aestuarii	Microcoleaceae	Oscillatoriales
GCF_012516395.1_ASM1251639v1_genomic	Tychonema sp.	Tychonema	Aquatic	Freshwater	Cyanobacteriales	Nostocaceae	Dolichospermum	Dolichospermum sp000312705	Microcoleaceae	Oscillatoriales
GCF_012583295.1_ASM1258329v1_genomic	Coleofasciculus sp.	Coleofascilculus	Aquatic	Freshwater	Cyanobacteriales	Nostocaceae	Raphidiopsis	Raphidiopsis brookii	Coleofasciculaceae	Oscillatoriales
GCF_012863495.1_ASM1286349v1_genomic	Nodosilinea sp.	Nodosilinea	Aquatic	River	Pseudanabaenales	Pseudanabaenaceae	Pseudanabaena	Pseudanabaena yagii	Leptolyngbyaceae	Synechococcales
GCF_012911975.1_ASM1291197v1_genomic	Lusitaniella coriacea	Lusitaniella	Aquatic	Lake	Phormidesmiales	Phormidesmiaceae	Nodosilinea	Nodosilinea sp003564835	Lusitaniellaceae	Spirulinales
GCF_012912105.1_ASM1291210v1_genomic	Coleofasciculus sp.	Coleofascilculus	Terrestrial	Epiphytic	Cyanobacteriales	Nostocaceae	Brasilonema	Brasilonema sp012912105	Coleofasciculaceae	Oscillatoriales
GCF_012912125.1_ASM1291212v1_genomic	Microcoleus sp.	Microcoleus	Terrestrial	Epiphytic	Cyanobacteriales	Nostocaceae	Brasilonema	Brasilonema sennae	Microcoleaceae	Oscillatoriales
GCF_012912135.1_ASM1291213v1_genomic	Planktothrix mougeotii	Planktothrix	Terrestrial	Epiphytic	Cyanobacteriales	Nostocaceae	Brasilonema	Brasilonema bromeliae	Oscillatoriaceae	Oscillatoriales
GCF_012933585.1_ASM1293358v1_genomic	Tychonema sp.	Tychonema	Aquatic	Marine	PCC-6307	Cyanobiaceae	Prochlorococcus_C	Prochlorococcus_C marinus_B	Microcoleaceae	Oscillatoriales
GCF_012933595.1_ASM1293359v1_genomic	Nodosilinea sp.	Nodosilinea	Aquatic	Marine	PCC-6307	Cyanobiaceae	Prochlorococcus_C	Prochlorococcus_C marinus_B	Leptolyngbyaceae	Synechococcales
GCF_012933605.1_ASM1293360v1_genomic	Cyanobium sp.	Cyanobium	Aquatic	Marine	PCC-6307	Cyanobiaceae	Prochlorococcus_C	Prochlorococcus_C marinus_B	Synechococcaceae	Synechococcales
GCF_013177315.1_ASM1317731v1_genomic	Oculatella sp.	Oculatella	Aquatic	Hotspring	Elainellales	Elainellaceae	O-77	O-77 sp013177315	Oculatellaceae	Synechococcales
GCF_013179805.1_ASM1317980v1_genomic	Cyanobium sp.	Cyanobium	Unspecified	Unspecified	Cyanobacteriales	Microcoleaceae	Microcoleus	Microcoleus asticus	Synechococcaceae	Synechococcales
GCF_013343235.1_ASM1334323v1_genomic	Synechocystis salina	Synechocystis	Bryophyte	Hornwort	Cyanobacteriales	Nostocaceae	Nostoc	Nostoc sp013343235	Merismopediaceae	Synechococcales
GCF_013393905.1_ASM1339390v1_genomic	Gloeocapsis crepidinum	Gloeocapsis	Bryophyte	Bryophyte	Cyanobacteriales	Nostocaceae	Nostoc	Nostoc sp013393905	Chroococcaceae	Chroococcales
GCF_013393925.1_ASM1339392v1_genomic	Plectonema radiosum	Plectonema	Bryophyte	Bryophyte	Cyanobacteriales	Nostocaceae	Nostoc	Nostoc muscorum_A	Oscillatoriaceae	Oscillatoriales
GCF_013393945.1_ASM1339394v1_genomic	Nostoc sp. LEGE 06077	Nostoc	Bryophyte	Hornwort	Cyanobacteriales	Nostocaceae	Trichormus	Trichormus sp013393945	Nostocaceae	Nostocales
GCF_013867395.1_ASM1386739v1_genomic	Synechocystis sp.	Synechocystis	Aquatic	Reservoir	Cyanobacteriales	Nostocaceae	Raphidiopsis	Raphidiopsis raciborskii	Merismopediaceae	Synechococcales
GCF_013867405.1_ASM1386740v1_genomic	Phormidium sp.	Phormidium	Aquatic	Reservoir	Cyanobacteriales	Nostocaceae	Raphidiopsis	Raphidiopsis raciborskii	Phormidiaceae	Oscillatoriales
GCF_013867415.1_ASM1386741v1_genomic	Nodularia sp.	Nodularia	Aquatic	Reservoir	Cyanobacteriales	Nostocaceae	Raphidiopsis	Raphidiopsis raciborskii	Nodulariaceae	Nostocales
GCF_013867425.1_ASM1386742v1_genomic	Dolichospermum flos-aquae	Dolichospermum	Aquatic	Reservoir	Cyanobacteriales	Nostocaceae	Raphidiopsis	Raphidiopsis raciborskii	Aphanizomenonaceae	Nostocales
GCF_014023275.1_ASM1402327v1_genomic	Cuspidothrix issatschenkoi	Cuspidothrix	Aquatic	Marine	Cyanobacteriales	Nostocaceae	Nostoc	Nostoc edaphicum_A	Aphanizomenonaceae	Nostocales
GCF_014132355.1_ASM1413235v1_genomic	Cyanobacterium stanieri	Cyanobacterium	Aquatic	Intertidal zone	Cyanobacteriales	Microcoleaceae	Okeania	Okeania sp014132355	Geminocystaceae	Chroococcales
GCF_014217855.1_ASM1421785v1_genomic	Anabaena aphanizomenioides	Anabaena	Aquatic	Seawater	PCC-6307	Cyanobiaceae	Synechococcus_C	Synechococcus_C sp004332415	Aphanizomenonaceae	Nostocales
GCF_014217875.1_ASM1421787v1_genomic	Dolichospermum sp.	Dolichospermum	Aquatic	Seawater	PCC-6307	Cyanobiaceae	Vulcanococcus	Vulcanococcus sp014217875	Aphanizomenonaceae	Nostocales
GCF_014218745.1_ASM1421874v1_genomic	Dolichospermum sp.	Dolichospermum	Aquatic	Lake	Cyanobacteriales	Microcystaceae	Microcystis	Microcystis panniformis_A	Aphanizomenonaceae	Nostocales
GCF_014218765.1_ASM1421876v1_genomic	Microcystis aeruginosa	Microcystis	Aquatic	Lake	Cyanobacteriales	Microcystaceae	Microcystis	Microcystis aeruginosa_H	Microcystaceae	Chroococcales
GCF_014222125.1_UMSL_AvarV5_1.0_genomic	Microcystis sp.	Microcystis	Aquatic	Aquatic Plant	Cyanobacteriales	Nostocaceae	Trichormus	Trichormus variabilis	Microcystaceae	Chroococcales
GCF_014222135.1_ASM1422213v1_genomic	Synechocystis salina	Synechocystis	Aquatic	Aquatic Plant	Cyanobacteriales	Nostocaceae	Trichormus	Trichormus variabilis	Merismopediaceae	Synechococcales
GCF_014222145.1_UMSL_Avar9RC_1.0_genomic	Synechocystis salina	Synechocystis	Aquatic	Aquatic Plant	Cyanobacteriales	Nostocaceae	Trichormus	Trichormus variabilis	Merismopediaceae	Synechococcales
GCF_014222155.1_ASM1422215v1_genomic	Anabaenopsis elenkinii	Anabaenopsis	Aquatic	Aquatic Plant	Cyanobacteriales	Nostocaceae	Trichormus	Trichormus variabilis	Aphanizomenonaceae	Nostocales
GCF_014222165.1_UMSL_Nostoc2RC_1.0_genomic	Nostoc sp.	Nostoc	Azolla (Water Fern)	Fern (Azolla)	Cyanobacteriales	Nostocaceae	Nostoc	Nostoc linckia	Nostocaceae	Nostocales
GCF_014222225.1_UMSL_AvarPNB_1.0_genomic	Nostoc sp.	Nostoc	Aquatic	Aquatic Plant	Cyanobacteriales	Nostocaceae	Trichormus	Trichormus variabilis	Nostocaceae	Nostocales
GCF_014222245.1_ASM1422224v1_genomic	Nostoc commune	Nostoc	Aquatic	Aquatic Plant	Cyanobacteriales	Nostocaceae	Trichormus	Trichormus variabilis	Nostocaceae	Nostocales
GCF_014222255.1_ASM1422225v1_genomic	Synechococcus sp.	Synechococcus	Azolla (Water Fern)	Fern (Azolla)	Cyanobacteriales	Nostocaceae	Nostoc	Nostoc sp014222285	Synechococcaceae	Synechococcales
GCF_014222275.1_UMSL_NostocUCD122_1.0_genomic	Synechococcus sp.	Synechococcus	Azolla (Water Fern)	Fern (Azolla)	Cyanobacteriales	Nostocaceae	Nostoc	Nostoc sp014222285	Synechococcaceae	Synechococcales
GCF_014222285.1_ASM1422228v1_genomic	Synechococcus sp.	Synechococcus	Azolla (Water Fern)	Fern (Azolla)	Cyanobacteriales	Nostocaceae	Nostoc	Nostoc sp014222285	Synechococcaceae	Synechococcales
GCF_014224335.1_ASM1422433v1_genomic	Synechococcus sp.	Synechococcus	Aquatic	Black Sea	PCC-6307	Cyanobiaceae	WH-5701	WH-5701 sp014224355	Synechococcaceae	Synechococcales
GCF_014224355.1_ASM1422435v1_genomic	Synechococcus sp.	Synechococcus	Aquatic	Black Sea	PCC-6307	Cyanobiaceae	WH-5701	WH-5701 sp014224355	Synechococcaceae	Synechococcales
GCF_014279535.1_ASM1427953v1_genomic	Leptolyngbya sp.	Leptolyngbya	Aquatic	Marine	PCC-6307	Cyanobiaceae	Parasynechococcus	Parasynechococcus sp002724845	Leptolyngbyaceae	Synechococcales
GCF_014279555.1_ASM1427955v1_genomic	Phormidium sp.	Phormidium	Aquatic	Marine	PCC-6307	Cyanobiaceae	Synechococcus_C	Synechococcus_C sp014279835	Phormidiaceae	Oscillatoriales
GCF_014279595.1_ASM1427959v1_genomic	Pseudanabaena sp.	Pseudanabaena	Aquatic	Marine	PCC-6307	Cyanobiaceae	Synechococcus_C	Synechococcus_C sp000153065	Pseudanabaenaceae	Synechococcales
GCF_014279615.1_ASM1427961v1_genomic	Spirulina major	Spirulina	Aquatic	Marine	PCC-6307	Cyanobiaceae	Parasynechococcus	Parasynechococcus sp002724845	Spirulinaceae	Spirulinales
GCF_014279635.1_ASM1427963v1_genomic	Leptolyngbya sp.	Leptolyngbya	Aquatic	Marine	PCC-6307	Cyanobiaceae	Parasynechococcus	Parasynechococcus sp002724845	Leptolyngbyaceae	Synechococcales
GCF_014279655.1_ASM1427965v1_genomic	Halomicronema sp.	Halomicronema	Aquatic	Marine	PCC-6307	Cyanobiaceae	Synechococcus_C	Synechococcus_C sp000230675	Leptolyngbyaceae	Synechococcales
GCF_014279755.1_ASM1427975v1_genomic	Thermoleptolyngbya sp.	Thermoleptolyngbya	Aquatic	Marine	PCC-6307	Cyanobiaceae	Parasynechococcus	Parasynechococcus sp014279755	Leptolyngbyaceae	Synechococcales
GCF_014279775.1_ASM1427977v1_genomic	Thermosynechococcus sp.	Thermosynechococcus	Aquatic	Marine	PCC-6307	Cyanobiaceae	Synechococcus_C	Synechococcus_C sp002500205	Synechococcaceae	Synechococcales
GCF_014279795.1_ASM1427979v1_genomic	Nostoc sp. UHCC 0702	Nostoc	Aquatic	Marine	PCC-6307	Cyanobiaceae	Synechococcus_C	Synechococcus_C sp014279795	Nostocaceae	Nostocales
GCF_014279815.1_ASM1427981v1_genomic	Chroococcus sp.	Chroococcus	Aquatic	Marine	PCC-6307	Cyanobiaceae	Synechococcus_C	Synechococcus_C sp014279815	Chroococcaceae	Chroococcales
GCF_014279835.1_ASM1427983v1_genomic	Phormidium pseudopriestleyi	Phormidium	Aquatic	Marine	PCC-6307	Cyanobiaceae	Synechococcus_C	Synechococcus_C sp014279835	Phormidiaceae	Oscillatoriales
GCF_014279855.1_ASM1427985v1_genomic	Prochlorococcus marinus	Prochlorococcus	Aquatic	Marine	PCC-6307	Cyanobiaceae	RCC307	RCC307 sp000063525	Synechococcaceae	Synechococcales
GCF_014279875.1_ASM1427987v1_genomic	Prochlorococcus marinus	Prochlorococcus	Aquatic	Marine	PCC-6307	Cyanobiaceae	Synechococcus_C	Synechococcus_C sp002172935	Synechococcaceae	Synechococcales
GCF_014279895.1_ASM1427989v1_genomic	Prochlorococcus marinus	Prochlorococcus	Aquatic	Marine	PCC-6307	Cyanobiaceae	Parasynechococcus	Parasynechococcus sp002724845	Synechococcaceae	Synechococcales
GCF_014279955.1_ASM1427995v1_genomic	Prochlorococcus marinus	Prochlorococcus	Aquatic	Marine	PCC-6307	Cyanobiaceae	Synechococcus_C	Synechococcus_C sp000063505	Synechococcaceae	Synechococcales
GCF_014279975.1_ASM1427997v1_genomic	Prochlorococcus marinus	Prochlorococcus	Aquatic	Marine	PCC-6307	Cyanobiaceae	Synechococcus_C	Synechococcus_C sp014279975	Synechococcaceae	Synechococcales
GCF_014279995.1_ASM1427999v1_genomic	Prochlorococcus marinus	Prochlorococcus	Aquatic	Marine	PCC-6307	Cyanobiaceae	Synechococcus_C	Synechococcus_C sp001631935	Synechococcaceae	Synechococcales
GCF_014280035.1_ASM1428003v1_genomic	Prochlorococcus marinus	Prochlorococcus	Aquatic	Marine	PCC-6307	Cyanobiaceae	Synechococcus_C	Synechococcus_C sp002693285	Synechococcaceae	Synechococcales
GCF_014280075.1_ASM1428007v1_genomic	Prochlorococcus marinus	Prochlorococcus	Aquatic	Marine	PCC-6307	Cyanobiaceae	Parasynechococcus	Parasynechococcus sp000012625	Synechococcaceae	Synechococcales
GCF_014280095.1_ASM1428009v1_genomic	Prochlorococcus marinus	Prochlorococcus	Aquatic	Marine	PCC-6307	Cyanobiaceae	Synechococcus_C	Synechococcus_C sp002693285	Synechococcaceae	Synechococcales
GCF_014280115.1_ASM1428011v1_genomic	Prochlorococcus marinus	Prochlorococcus	Aquatic	Marine	PCC-6307	Cyanobiaceae	Parasynechococcus	Parasynechococcus sp913057985	Synechococcaceae	Synechococcales
GCF_014280215.1_ASM1428021v1_genomic	Prochlorococcus marinus	Prochlorococcus	Aquatic	Marine	PCC-6307	Cyanobiaceae	Parasynechococcus	Parasynechococcus sp000737575	Synechococcaceae	Synechococcales
GCF_014280235.1_ASM1428023v1_genomic	Prochlorococcus marinus	Prochlorococcus	Aquatic	Marine	PCC-6307	Cyanobiaceae	NIES-981	NIES-981 sp014280235	Synechococcaceae	Synechococcales
GCF_014299995.1_ASM1429999v1_genomic	Prochlorococcus marinus	Prochlorococcus	Aquatic	Freshwater	Cyanobacteriales	Nostocaceae	Sphaerospermopsis	Sphaerospermopsis kisseleviana_A	Synechococcaceae	Synechococcales
GCF_014304795.1_ASM1430479v1_genomic	Leptolyngbya sp.	Leptolyngbya	Aquatic	Marine	PCC-6307	Cyanobiaceae	Synechococcus_C	Synechococcus_C sp004209775	Leptolyngbyaceae	Synechococcales
GCF_014304815.1_ASM1430481v1_genomic	Cylindrospermopsis raciborskii	Cylindrospermopsis	Aquatic	Marine	PCC-6307	Cyanobiaceae	Synechococcus_C	Synechococcus_C sp001632165	Aphanizomenonaceae	Nostocales
GCF_014489415.1_ASM1448941v1_genomic	Synechocystis sp.	Synechocystis	Aquatic	Reservoir	Cyanobacteriales	Nostocaceae	Raphidiopsis	Raphidiopsis curvispora_A	Merismopediaceae	Synechococcales
GCF_014489865.2_ASM1448986v2_genomic	Synechococcus sp.	Synechococcus	Aquatic	Saline Lake	Cyanobacteriales	Microcoleaceae	Limnospira	Limnospira fusiformis	Synechococcaceae	Synechococcales
GCF_014695285.1_ASM1469528v1_genomic	Synechocystis sp.	Synechocystis	Terrestrial	Terrestrial	Cyanobacteriales	FACHB-T130	FACHB-T130	FACHB-T130 sp014695375	Merismopediaceae	Synechococcales
GCF_014695375.1_ASM1469537v1_genomic	Synechococcus sp.	Synechococcus	Terrestrial	Terrestrial	Cyanobacteriales	FACHB-T130	FACHB-T130	FACHB-T130 sp014695375	Synechococcaceae	Synechococcales
GCF_014695385.1_ASM1469538v1_genomic	Synechococcus sp.	Synechococcus	Terrestrial	Terrestrial	FACHB-46	FACHB-46	Trichocoleus	Trichocoleus sp014695385	Synechococcaceae	Synechococcales
GCF_014695395.1_ASM1469539v1_genomic	Synechococcus sp.	Synechococcus	Terrestrial	Terrestrial	Phormidesmiales	Phormidesmiaceae	Nodosilinea	Nodosilinea sp014695395	Synechococcaceae	Synechococcales
GCF_014695405.1_ASM1469540v1_genomic	Synechococcus sp.	Synechococcus	Terrestrial	Terrestrial	Leptolyngbyales	Leptolyngbyaceae	Leptolyngbya	Leptolyngbya boryana	Synechococcaceae	Synechococcales
GCF_014695435.1_ASM1469543v1_genomic	Prochlorococcus marinus	Prochlorococcus	Terrestrial	Terrestrial	Cyanobacteriales	FACHB-T130	FACHB-T130	FACHB-T130 sp014695375	Synechococcaceae	Synechococcales
GCF_014695475.1_ASM1469547v1_genomic	Prochlorococcus marinus	Prochlorococcus	Terrestrial	Terrestrial	Cyanobacteriales	FACHB-T130	FACHB-T130	FACHB-T130 sp014695375	Synechococcaceae	Synechococcales
GCF_014695485.1_ASM1469548v1_genomic	Prochlorococcus marinus	Prochlorococcus	Terrestrial	Terrestrial	Cyanobacteriales	FACHB-T130	FACHB-T130	FACHB-T130 sp014695375	Synechococcaceae	Synechococcales
GCF_014695505.1_ASM1469550v1_genomic	Prochlorococcus marinus	Prochlorococcus	Terrestrial	Terrestrial	Cyanobacteriales	FACHB-T130	FACHB-40	FACHB-40 sp014695915	Synechococcaceae	Synechococcales
GCF_014695535.1_ASM1469553v1_genomic	Prochlorococcus marinus	Prochlorococcus	Terrestrial	Terrestrial	Cyanobacteriales	FACHB-T130	FACHB-40	FACHB-40 sp014695915	Synechococcaceae	Synechococcales
GCF_014695575.1_ASM1469557v1_genomic	Prochlorococcus marinus	Prochlorococcus	Terrestrial	Terrestrial	Elainellales	Elainellaceae	FACHB-8	FACHB-8 sp014695575	Synechococcaceae	Synechococcales
GCF_014695585.1_ASM1469558v1_genomic	Prochlorococcus marinus	Prochlorococcus	Terrestrial	Terrestrial	Cyanobacteriales	FACHB-T130	FACHB-831	FACHB-831 sp014695585	Synechococcaceae	Synechococcales
GCF_014695595.1_ASM1469559v1_genomic	Prochlorococcus marinus	Prochlorococcus	Terrestrial	Terrestrial	Phormidesmiales	Phormidesmiaceae	Nodosilinea	Nodosilinea sp014695775	Synechococcaceae	Synechococcales
GCF_014695615.1_ASM1469561v1_genomic	Prochlorococcus marinus	Prochlorococcus	Terrestrial	Terrestrial	Elainellales	Elainellaceae	Leptolyngbya_A	Leptolyngbya_A sp014695325	Synechococcaceae	Synechococcales
GCF_014695635.1_ASM1469563v1_genomic	Prochlorococcus marinus	Prochlorococcus	Terrestrial	Terrestrial	Cyanobacteriales	FACHB-T130	FACHB-T130	FACHB-T130 sp014695375	Synechococcaceae	Synechococcales
GCF_014695675.1_ASM1469567v1_genomic	Prochlorococcus marinus	Prochlorococcus	Terrestrial	Terrestrial	Cyanobacteriales	FACHB-T130	FACHB-40	FACHB-40 sp014695915	Synechococcaceae	Synechococcales
GCF_014695685.1_ASM1469568v1_genomic	Prochlorococcus marinus	Prochlorococcus	Terrestrial	Terrestrial	Cyanobacteriales	FACHB-T130	FACHB-T130	FACHB-T130 sp014695375	Synechococcaceae	Synechococcales
GCF_014695715.1_ASM1469571v1_genomic	Prochlorococcus marinus	Prochlorococcus	Terrestrial	Terrestrial	Cyanobacteriales	Oscillatoriaceae	FACHB-68	FACHB-68 sp014695715	Synechococcaceae	Synechococcales
GCF_014695725.1_ASM1469572v1_genomic	Prochlorococcus marinus	Prochlorococcus	Terrestrial	Terrestrial	Cyanobacteriales	Oscillatoriaceae	FACHB-68	FACHB-68 sp014695725	Synechococcaceae	Synechococcales
GCF_014695745.1_ASM1469574v1_genomic	Prochlorococcus marinus	Prochlorococcus	Terrestrial	Terrestrial	Elainellales	Elainellaceae	JAAUTN01	JAAUTN01 sp014695345	Synechococcaceae	Synechococcales
GCF_014695775.1_ASM1469577v1_genomic	Sphaerospermopsis torques-reginae	Sphaerospermopsis	Terrestrial	Terrestrial	Phormidesmiales	Phormidesmiaceae	Nodosilinea	Nodosilinea sp014695775	Aphanizomenonaceae	Nostocales
GCF_014695795.1_ASM1469579v1_genomic	Microcystis aeruginosa	Microcystis	Terrestrial	Terrestrial	Leptolyngbyales	Leptolyngbyaceae	Stenomitos	Stenomitos sp014695975	Microcystaceae	Chroococcales
GCF_014695815.1_ASM1469581v1_genomic	Leptothermofonsia sichuanensis	Leptothermofonsia	Terrestrial	Terrestrial	Cyanobacteriales	FACHB-T130	FACHB-40	FACHB-40 sp014695915	Leptolyngbyaceae	Synechococcales
GCF_014695825.1_ASM1469582v1_genomic	Synechocystis sp.	Synechocystis	Terrestrial	Terrestrial	Cyanobacteriales	FACHB-T130	FACHB-T130	FACHB-T130 sp014695375	Merismopediaceae	Synechococcales
GCF_014695845.1_ASM1469584v1_genomic	Nostoc sp.	Nostoc	Terrestrial	Terrestrial	FACHB-46	FACHB-46	Trichocoleus	Trichocoleus sp014695385	Nostocaceae	Nostocales
GCF_014695875.1_ASM1469587v1_genomic	Kovacikia minuta	Kovacikia	Terrestrial	Terrestrial	Elainellales	Elainellaceae	JAAUTN01	JAAUTN01 sp014695345	Leptolyngbyaceae	Synechococcales
GCF_014695895.1_ASM1469589v1_genomic	Trichormus variabilis	Trichormus	Terrestrial	Terrestrial	Cyanobacteriales	Coleofasciculaceae	Allocoleopsis	Allocoleopsis sp014695895	Nostocaceae	Nostocales
GCF_014695915.1_ASM1469591v1_genomic	Oscillatoria salina	Oscillatoria	Terrestrial	Terrestrial	Cyanobacteriales	FACHB-T130	FACHB-40	FACHB-40 sp014695915	Oscillatoriaceae	Oscillatoriales
GCF_014695955.1_ASM1469595v1_genomic	Synechococcus sp.	Synechococcus	Terrestrial	Terrestrial	Leptolyngbyales	Leptolyngbyaceae	FACHB-36	FACHB-36 sp014695955	Synechococcaceae	Synechococcales
GCF_014695965.1_ASM1469596v1_genomic	Synechococcus sp.	Synechococcus	Terrestrial	Terrestrial	Phormidesmiales	Phormidesmiaceae	Nodosilinea	Nodosilinea sp014695775	Synechococcaceae	Synechococcales
GCF_014695975.1_ASM1469597v1_genomic	Synechococcus sp.	Synechococcus	Terrestrial	Terrestrial	Leptolyngbyales	Leptolyngbyaceae	Stenomitos	Stenomitos sp014695975	Synechococcaceae	Synechococcales
GCF_014696015.1_ASM1469601v1_genomic	Synechococcus sp.	Synechococcus	Terrestrial	Terrestrial	Elainellales	Elainellaceae	JAAUTN01	JAAUTN01 sp014695345	Synechococcaceae	Synechococcales
GCF_014696035.1_ASM1469603v1_genomic	Synechococcus sp.	Synechococcus	Terrestrial	Terrestrial	FACHB-46	FACHB-46	Trichocoleus	Trichocoleus sp014695385	Synechococcaceae	Synechococcales
GCF_014696055.1_ASM1469605v1_genomic	Synechococcus sp.	Synechococcus	Terrestrial	Terrestrial	Leptolyngbyales	Leptolyngbyaceae	Leptolyngbya	Leptolyngbya sp014695195	Synechococcaceae	Synechococcales
GCF_014696065.1_ASM1469606v1_genomic	Synechococcus sp.	Synechococcus	Terrestrial	Terrestrial	FACHB-261	FACHB-261	FACHB-261	FACHB-261 sp014696065	Synechococcaceae	Synechococcales
GCF_014696095.1_ASM1469609v1_genomic	Microseira wollei	Microseira	Terrestrial	Terrestrial	Elainellales	Elainellaceae	FACHB-8	FACHB-8 sp014695575	Oscillatoriaceae	Oscillatoriales
GCF_014696105.1_ASM1469610v1_genomic	Planktothrix agardhii	Planktothrix	Terrestrial	Terrestrial	Elainellales	Elainellaceae	JAAUTJ01	JAAUTJ01 sp014696105	Oscillatoriaceae	Oscillatoriales
GCF_014696135.1_ASM1469613v1_genomic	Planktothrix agardhii	Planktothrix	Terrestrial	Terrestrial	Phormidesmiales	Phormidesmiaceae	Nodosilinea	Nodosilinea sp014696135	Oscillatoriaceae	Oscillatoriales
GCF_014696155.1_ASM1469615v1_genomic	Planktothrix agardhii	Planktothrix	Terrestrial	Terrestrial	Cyanobacteriales	Coleofasciculaceae	Allocoleopsis	Allocoleopsis sp014695895	Oscillatoriaceae	Oscillatoriales
GCF_014696165.1_ASM1469616v1_genomic	Planktothrix agardhii	Planktothrix	Terrestrial	Terrestrial	Phormidesmiales	Phormidesmiaceae	Nodosilinea	Nodosilinea sp014696135	Oscillatoriaceae	Oscillatoriales
GCF_014696195.1_ASM1469619v1_genomic	Planktothrix agardhii	Planktothrix	Aquatic	Freshwater	Cyanobacteriales	Nostocaceae	Sphaerospermopsis	Sphaerospermopsis kisseleviana_A	Oscillatoriaceae	Oscillatoriales
GCF_014696215.1_ASM1469621v1_genomic	Planktothrix agardhii	Planktothrix	Aquatic	Freshwater	Cyanobacteriales	Microcystaceae	Microcystis	Microcystis wesenbergii	Oscillatoriaceae	Oscillatoriales
GCF_014696225.1_ASM1469622v1_genomic	Nodularia sp.	Nodularia	Aquatic	Freshwater	Cyanobacteriales	Nostocaceae	FACHB-1237	FACHB-1237 sp014696225	Nodulariaceae	Nostocales
GCF_014696235.1_ASM1469623v1_genomic	Microcystis aeruginosa	Microcystis	Aquatic	Freshwater	Cyanobacteriales	Nostocaceae	Sphaerospermopsis	Sphaerospermopsis kisseleviana_A	Microcystaceae	Chroococcales
GCF_014696265.1_ASM1469626v1_genomic	Leptodesmis sichuanensis	Leptodesmis	Aquatic	Freshwater	Cyanobacteriales	Phormidiaceae_A	FACHB-1375	FACHB-1375 sp014696265	Leptolyngbyaceae	Synechococcales
GCF_014696315.1_ASM1469631v1_genomic	Acaryochloris sp.	Acaryochloris	Terrestrial	Terrestrial	Cyanobacteriales	Nostocaceae	Aulosira	Aulosira membranacea	Acaryochloridaceae	Acaryochloridales
GCF_014696335.1_ASM1469633v1_genomic	Synechococcus sp.	Synechococcus	Aquatic	Freshwater	Cyanobacteriales	Nostocaceae	Dolichospermum	Dolichospermum planctonicum	Synechococcaceae	Synechococcales
GCF_014696345.1_ASM1469634v1_genomic	Planktothrix agardhii	Planktothrix	Aquatic	Freshwater	Pseudanabaenales	Pseudanabaenaceae	Pseudanabaena	Pseudanabaena sp014696345	Oscillatoriaceae	Oscillatoriales
GCF_014696355.1_ASM1469635v1_genomic	Planktothrix agardhii	Planktothrix	Aquatic	Freshwater	Pseudanabaenales	Pseudanabaenaceae	Pseudanabaena	Pseudanabaena sp014696355	Oscillatoriaceae	Oscillatoriales
GCF_014696385.1_ASM1469638v1_genomic	Planktothrix agardhii	Planktothrix	Aquatic	Freshwater	Pseudanabaenales	Pseudanabaenaceae	Pseudanabaena	Pseudanabaena sp014696385	Oscillatoriaceae	Oscillatoriales
GCF_014696435.1_ASM1469643v1_genomic	Planktothrix agardhii	Planktothrix	Terrestrial	Terrestrial	Cyanobacteriales	Nostocaceae	Aulosira	Aulosira anomala_A	Oscillatoriaceae	Oscillatoriales
GCF_014696455.1_ASM1469645v1_genomic	Planktothrix agardhii	Planktothrix	Aquatic	Freshwater	CACIAM-69d	CACIAM-69d	CACIAM-69d	CACIAM-69d sp001698445	Oscillatoriaceae	Oscillatoriales
GCF_014696465.1_ASM1469646v1_genomic	Planktothrix agardhii	Planktothrix	Unspecified	Unspecified	Cyanobacteriales	Nostocaceae	Trichormus	Trichormus sp000009705	Oscillatoriaceae	Oscillatoriales
GCF_014696485.1_ASM1469648v1_genomic	Planktothrix agardhii	Planktothrix	Aquatic	Freshwater	CACIAM-69d	CACIAM-69d	CACIAM-69d	CACIAM-69d sp001698445	Oscillatoriaceae	Oscillatoriales
GCF_014696495.1_ASM1469649v1_genomic	Planktothrix agardhii	Planktothrix	Aquatic	Freshwater	Cyanobacteriales	Nostocaceae	Aulosira	Aulosira anomala_A	Oscillatoriaceae	Oscillatoriales
GCF_014696555.1_ASM1469655v1_genomic	Planktothrix agardhii	Planktothrix	Aquatic	Freshwater	Cyanobacteriales	Nostocaceae	Aulosira	Aulosira anomala_A	Oscillatoriaceae	Oscillatoriales
GCF_014696565.1_ASM1469656v1_genomic	Planktothrix agardhii	Planktothrix	Aquatic	Freshwater	Cyanobacteriales	Nostocaceae	Aulosira	Aulosira anomala_A	Oscillatoriaceae	Oscillatoriales
GCF_014696615.1_ASM1469661v1_genomic	Planktothrix agardhii	Planktothrix	Aquatic	Freshwater	Cyanobacteriales	Nostocaceae	Aulosira	Aulosira linckia_A	Oscillatoriaceae	Oscillatoriales
GCF_014696625.1_ASM1469662v1_genomic	Planktothrix agardhii	Planktothrix	Terrestrial	Terrestrial	Cyanobacteriales	Nostocaceae	Trichormus	Trichormus parmelioides	Oscillatoriaceae	Oscillatoriales
GCF_014696655.1_ASM1469665v1_genomic	Planktothrix agardhii	Planktothrix	Terrestrial	Terrestrial	Cyanobacteriales	Nostocaceae	Nostoc	Nostoc indistinguendum	Oscillatoriaceae	Oscillatoriales
GCF_014696675.1_ASM1469667v1_genomic	Planktothrix agardhii	Planktothrix	Aquatic	Freshwater	Phormidesmiales	Phormidesmiaceae	Nodosilinea	Nodosilinea tenuis	Oscillatoriaceae	Oscillatoriales
GCF_014696715.1_ASM1469671v1_genomic	Nostoc sp. CMAA 1605	Nostoc	Terrestrial	Terrestrial	Phormidesmiales	Phormidesmiaceae	JACVSF01	JACVSF01 sp014534085	Nostocaceae	Nostocales
GCF_014696735.1_ASM1469673v1_genomic	Planktothrix agardhii	Planktothrix	Unspecified	Unknown	Cyanobacteriales	Nostocaceae	Trichormus	Trichormus sp000009705	Oscillatoriaceae	Oscillatoriales
GCF_014696755.1_ASM1469675v1_genomic	Cylindrospermopsis raciborskii	Cylindrospermopsis	Aquatic	Freshwater	Cyanobacteriales	Nostocaceae	Dolichospermum	Dolichospermum planctonicum	Aphanizomenonaceae	Nostocales
GCF_014696765.1_ASM1469676v1_genomic	Nostoc sp.	Nostoc	Aquatic	Freshwater	Cyanobacteriales	Nostocaceae	Trichormus	Trichormus sp000009705	Nostocaceae	Nostocales
GCF_014696775.1_ASM1469677v1_genomic	Nodularia sphaerocarpa	Nodularia	Unspecified	Unspecified	Cyanobacteriales	Nostocaceae	Trichormus	Trichormus sp000009705	Nodulariaceae	Nostocales
GCF_014696815.1_ASM1469681v1_genomic	Cylindrospermopsis raciborskii	Cylindrospermopsis	Aquatic	Freshwater	Cyanobacteriales	Nostocaceae	Dolichospermum	Dolichospermum heterosporum	Aphanizomenonaceae	Nostocales
GCF_014696825.1_ASM1469682v1_genomic	Thermostichus vulcanus	Thermostichus	Terrestrial	Terrestrial	Cyanobacteriales	Nostocaceae	RDYJ01	RDYJ01 sp014696825	Thermostichaceae	Thermostichales
GCF_014696875.1_ASM1469687v1_genomic	Synechocystis sp.	Synechocystis	Aquatic	Freshwater	Cyanobacteriales	Microcystaceae	Microcystis	Microcystis wesenbergii	Merismopediaceae	Synechococcales
GCF_014696895.1_ASM1469689v1_genomic	Synechococcus sp.	Synechococcus	Aquatic	Freshwater	Cyanobacteriales	Chroococcidiopsidaceae	Chroococcidiopsis	Chroococcidiopsis thermalis	Synechococcaceae	Synechococcales
GCF_014696905.1_ASM1469690v1_genomic	Synechococcus elongatus	Synechococcus	Aquatic	Freshwater	Cyanobacteriales	Nostocaceae	Nostoc_B	Nostoc_B sp014698045	Synechococcaceae	Synechococcales
GCF_014696925.1_ASM1469692v1_genomic	Synechococcus elongatus	Synechococcus	Aquatic	Freshwater	Pseudanabaenales	Pseudanabaenaceae	Pseudanabaena	Pseudanabaena sp014696925	Synechococcaceae	Synechococcales
GCF_014696935.1_ASM1469693v1_genomic	Synechococcus sp.	Synechococcus	Aquatic	Freshwater	Cyanobacteriales	Desertifilaceae	Desertifilum	Desertifilum sp001746915	Synechococcaceae	Synechococcales
GCF_014696985.1_ASM1469698v1_genomic	Synechococcus sp.	Synechococcus	Aquatic	Freshwater	Cyanobacteriales	Desertifilaceae	Desertifilum	Desertifilum sp001746915	Synechococcaceae	Synechococcales
GCF_014697015.1_ASM1469701v1_genomic	Synechococcus sp.	Synechococcus	Aquatic	Freshwater	Cyanobacteriales	Desertifilaceae	Desertifilum	Desertifilum sp001746915	Synechococcaceae	Synechococcales
GCF_014697025.1_ASM1469702v1_genomic	Synechococcus sp.	Synechococcus	Aquatic	Freshwater	Leptolyngbyales	Leptolyngbyaceae	MUGG01	MUGG01 sp014697025	Synechococcaceae	Synechococcales
GCF_014697055.1_ASM1469705v1_genomic	Synechococcus sp.	Synechococcus	Aquatic	Freshwater	Cyanobacteriales	Nostocaceae	Aulosira	Aulosira linckia_A	Synechococcaceae	Synechococcales
GCF_014697075.1_ASM1469707v1_genomic	Thermosynechococcus sp.	Thermosynechococcus	Aquatic	Freshwater	Cyanobacteriales	Nostocaceae	Aulosira	Aulosira sp014697075	Synechococcaceae	Synechococcales
GCF_014697105.1_ASM1469710v1_genomic	Phormidium yuhuli	Phormidium	Terrestrial	Terrestrial	Cyanobacteriales	Nostocaceae	Trichormus	Trichormus subtropicus	Phormidiaceae	Oscillatoriales
GCF_014697125.1_ASM1469712v1_genomic	Symplocastrum sp.	Symplocastrum	Terrestrial	Terrestrial	Cyanobacteriales	Nostocaceae	Trichormus	Trichormus minutissimus	Microcoleaceae	Oscillatoriales
GCF_014697155.1_ASM1469715v1_genomic	Oscillatoria sp.	Oscillatoria	Unspecified	Unspecified	Cyanobacteriales	Nostocaceae	Trichormus	Trichormus sp000009705	Oscillatoriaceae	Oscillatoriales
GCF_014697165.1_ASM1469716v1_genomic	Cyanobium sp.	Cyanobium	Unspecified	Unspecified	Cyanobacteriales	Nostocaceae	Trichormus	Trichormus variabilis	Synechococcaceae	Synechococcales
GCF_014697195.1_ASM1469719v1_genomic	Cyanobium sp.	Cyanobium	Aquatic	Freshwater	Cyanobacteriales	Nostocaceae	Cylindrospermum	Cylindrospermum sp014697195	Synechococcaceae	Synechococcales
GCF_014697225.1_ASM1469722v1_genomic	Cyanobium sp.	Cyanobium	Unspecified	Unspecified	Leptolyngbyales	Leptolyngbyaceae	Leptolyngbya	Leptolyngbya boryana	Synechococcaceae	Synechococcales
GCF_014697245.1_ASM1469724v1_genomic	Synechococcus sp.	Synechococcus	Aquatic	Freshwater	Leptolyngbyales	Leptolyngbyaceae	Leptolyngbya	Leptolyngbya boryana	Synechococcaceae	Synechococcales
GCF_014697265.1_ASM1469726v1_genomic	Cyanobium sp.	Cyanobium	Terrestrial	Terrestrial	Leptolyngbyales	Leptolyngbyaceae	Leptolyngbya	Leptolyngbya boryana	Synechococcaceae	Synechococcales
GCF_014697285.1_ASM1469728v1_genomic	Cyanobium sp.	Cyanobium	Aquatic	Freshwater	Leptolyngbyales	Leptolyngbyaceae	Leptolyngbya	Leptolyngbya boryana	Synechococcaceae	Synechococcales
GCF_014697315.1_ASM1469731v1_genomic	Cyanobium sp.	Cyanobium	Aquatic	Freshwater	Cyanobacteriales	Nostocaceae	Dolichospermum	Dolichospermum flosaquae	Synechococcaceae	Synechococcales
GCF_014697335.1_ASM1469733v1_genomic	Synechococcus sp.	Synechococcus	Aquatic	Freshwater	Cyanobacteriales	Nostocaceae	Anabaena	Anabaena cylindrica	Synechococcaceae	Synechococcales
GCF_014697355.1_ASM1469735v1_genomic	Cyanobium sp.	Cyanobium	Terrestrial	Terrestrial	Cyanobacteriales	Nostocaceae	Nostoc	Nostoc calcicola	Synechococcaceae	Synechococcales
GCF_014697365.1_ASM1469736v1_genomic	Cyanobium sp.	Cyanobium	Aquatic	Marine	Cyanobacteriales	Cyanobacteriaceae	PCC-10605	PCC-10605 sp000317675	Synechococcaceae	Synechococcales
GCF_014697375.1_ASM1469737v1_genomic	Vulcanococcus limneticus	Vulcanococcus	Aquatic	Freshwater	Phormidesmiales	Phormidesmiaceae	Nodosilinea	Nodosilinea sp014697375	Synechococcaceae	Synechococcales
GCF_014697415.1_ASM1469741v1_genomic	Cyanobium sp.	Cyanobium	Aquatic	Freshwater	PCC-6307	Cyanobiaceae	Cyanobium_A	Cyanobium_A sp014697415	Synechococcaceae	Synechococcales
GCF_014697425.1_ASM1469742v1_genomic	Synechococcus lacustris	Synechococcus	Aquatic	Freshwater	Cyanobacteriales	Nostocaceae	FACHB-152	FACHB-152 sp014697425	Synechococcaceae	Synechococcales
GCF_014697455.1_ASM1469745v1_genomic	Cyanobium sp.	Cyanobium	Aquatic	Freshwater	Cyanobacteriales	Nostocaceae	FACHB-152	FACHB-152 sp014697475	Synechococcaceae	Synechococcales
GCF_014697475.1_ASM1469747v1_genomic	Cyanobium sp.	Cyanobium	Aquatic	Freshwater	Cyanobacteriales	Nostocaceae	FACHB-152	FACHB-152 sp014697475	Synechococcaceae	Synechococcales
GCF_014697485.1_ASM1469748v1_genomic	Synechococcus sp.	Synechococcus	Terrestrial	Terrestrial	Cyanobacteriales	Nostocaceae	Nostoc_B	Nostoc_B sp014698045	Synechococcaceae	Synechococcales
GCF_014697495.1_ASM1469749v1_genomic	Cyanobium sp.	Cyanobium	Terrestrial	Terrestrial	Cyanobacteriales	Nostocaceae	Nostoc_B	Nostoc_B sp014698045	Synechococcaceae	Synechococcales
GCF_014697535.1_ASM1469753v1_genomic	Synechococcus sp.	Synechococcus	Aquatic	Freshwater	Cyanobacteriales	Nostocaceae	Fischerella	Fischerella muscicola	Synechococcaceae	Synechococcales
GCF_014697545.1_ASM1469754v1_genomic	Synechococcus lacustris	Synechococcus	Aquatic	Freshwater	Elainellales	Elainellaceae	FACHB-1407	FACHB-1407 sp014697545	Synechococcaceae	Synechococcales
GCF_014697575.1_ASM1469757v1_genomic	Synechococcus lacustris	Synechococcus	Aquatic	Freshwater	Cyanobacteriales	Microcoleaceae	Planktothrix	Planktothrix sp014697575	Synechococcaceae	Synechococcales
GCF_014697585.1_ASM1469758v1_genomic	Cyanobium sp.	Cyanobium	Aquatic	Freshwater	Cyanobacteriales	Nostocaceae	Dolichospermum	Dolichospermum sp014697585	Synechococcaceae	Synechococcales
GCF_014697615.1_ASM1469761v1_genomic	Synechococcus sp.	Synechococcus	Terrestrial	Terrestrial	Cyanobacteriales	Nostocaceae	Nostoc_B	Nostoc_B sp014697615	Synechococcaceae	Synechococcales
GCF_014697625.1_ASM1469762v1_genomic	Synechococcus sp.	Synechococcus	Terrestrial	Terrestrial	Cyanobacteriales	Nostocaceae	Trichormus	Trichormus azoticus	Synechococcaceae	Synechococcales
GCF_014698035.1_ASM1469803v1_genomic	Cyanobium sp.	Cyanobium	Aquatic	Freshwater	Cyanobacteriales	Nostocaceae	Nostoc	Nostoc muscorum_A	Synechococcaceae	Synechococcales
GCF_014698045.1_ASM1469804v1_genomic	Synechococcus sp.	Synechococcus	Unspecified	Unspecified	Cyanobacteriales	Nostocaceae	Nostoc_B	Nostoc_B sp014698045	Synechococcaceae	Synechococcales
GCF_014698055.1_ASM1469805v1_genomic	Synechococcus sp.	Synechococcus	Terrestrial	Terrestrial	Cyanobacteriales	Nostocaceae	Nostoc	Nostoc muscorum_A	Synechococcaceae	Synechococcales
GCF_014698065.1_ASM1469806v1_genomic	Synechococcus sp.	Synechococcus	Aquatic	Freshwater	Cyanobacteriales	Nostocaceae	Nostoc	Nostoc flagelliforme_B	Synechococcaceae	Synechococcales
GCF_014698115.1_ASM1469811v1_genomic	Synechococcus sp.	Synechococcus	Aquatic	Freshwater	Cyanobacteriales	Nostocaceae	Nostoc	Nostoc muscorum	Synechococcaceae	Synechococcales
GCF_014698135.1_ASM1469813v1_genomic	Synechococcus sp.	Synechococcus	Aquatic	Freshwater	CACIAM-69d	CACIAM-69d	CACIAM-69d	CACIAM-69d sp001698445	Synechococcaceae	Synechococcales
GCF_014698145.1_ASM1469814v1_genomic	Synechococcus sp.	Synechococcus	Aquatic	Freshwater	Cyanobacteriales	Spirulinaceae	FACHB-1406	FACHB-1406 sp014698145	Synechococcaceae	Synechococcales
GCF_014698175.1_ASM1469817v1_genomic	Synechococcus sp.	Synechococcus	Aquatic	Freshwater	Cyanobacteriales	PCC-6304	Planktothricoides	Planktothricoides sp001276715	Synechococcaceae	Synechococcales
GCF_014698185.1_ASM1469818v1_genomic	Cyanobium sp.	Cyanobium	Terrestrial	Terrestrial	Cyanobacteriales	FACHB-T130	FACHB-T130	FACHB-T130 sp014695375	Synechococcaceae	Synechococcales
GCF_014698215.1_ASM1469821v1_genomic	Synechococcus sp.	Synechococcus	Aquatic	Freshwater	CACIAM-69d	CACIAM-69d	CACIAM-69d	CACIAM-69d sp001698445	Synechococcaceae	Synechococcales
GCF_014698235.1_ASM1469823v1_genomic	Synechococcus sp.	Synechococcus	Terrestrial	Terrestrial	CACIAM-69d	CACIAM-69d	CACIAM-69d	CACIAM-69d sp001698445	Synechococcaceae	Synechococcales
GCF_014698245.1_ASM1469824v1_genomic	Synechococcus sp.	Synechococcus	Aquatic	Freshwater	Cyanobacteriales	Nostocaceae	Dolichospermum	Dolichospermum flosaquae	Synechococcaceae	Synechococcales
GCF_014698265.1_ASM1469826v1_genomic	Cyanobium sp.	Cyanobium	Aquatic	Freshwater	Cyanobacteriales	Nostocaceae	Dolichospermum	Dolichospermum flosaquae	Synechococcaceae	Synechococcales
GCF_014698295.1_ASM1469829v1_genomic	Synechococcus sp.	Synechococcus	Aquatic	Freshwater	Cyanobacteriales	Nostocaceae	Dolichospermum	Dolichospermum flosaquae	Synechococcaceae	Synechococcales
GCF_014698305.1_ASM1469830v1_genomic	Synechococcus lacustris	Synechococcus	Unspecified	Unspecified	Cyanobacteriales	Nostocaceae	Anabaena	Anabaena lutea	Synechococcaceae	Synechococcales
GCF_014698335.1_ASM1469833v1_genomic	Cyanobium sp.	Cyanobium	Aquatic	Freshwater	Cyanobacteriales	Microcystaceae	Microcystis	Microcystis panniformis	Synechococcaceae	Synechococcales
GCF_014698355.1_ASM1469835v1_genomic	Cyanobium sp.	Cyanobium	Unspecified	Unspecified	Cyanobacteriales	Nostocaceae	Anabaena	Anabaena variabilis_A	Synechococcaceae	Synechococcales
GCF_014698375.1_ASM1469837v1_genomic	Cyanobium sp.	Cyanobium	Aquatic	Freshwater	Cyanobacteriales	Microcystaceae	Microcystis	Microcystis aeruginosa	Synechococcaceae	Synechococcales
GCF_014698415.1_ASM1469841v1_genomic	Vulcanococcus limneticus	Vulcanococcus	Aquatic	Freshwater	Synechococcales	Synechococcaceae	Synechococcus	Synechococcus elongatus	Synechococcaceae	Synechococcales
GCF_014698435.1_ASM1469843v1_genomic	Vulcanococcus limneticus	Vulcanococcus	Terrestrial	Terrestrial	Cyanobacteriales	Nostocaceae	Hassallia	Hassallia hofmanni	Synechococcaceae	Synechococcales
GCF_014698475.1_ASM1469847v1_genomic	Synechococcus lacustris	Synechococcus	Unspecified	Unknown	Cyanobacteriales	Nostocaceae	Nostoc_B	Nostoc_B spongiaeforme	Synechococcaceae	Synechococcales
GCF_014698495.1_ASM1469849v1_genomic	Cyanobium sp.	Cyanobium	Terrestrial	Terrestrial	Cyanobacteriales	Nostocaceae	Nostoc	Nostoc linckia	Synechococcaceae	Synechococcales
GCF_014698505.1_ASM1469850v1_genomic	Cyanobium sp.	Cyanobium	Terrestrial	Terrestrial	Cyanobacteriales	Nostocaceae	Nostoc	Nostoc foliaceum_A	Synechococcaceae	Synechococcales
GCF_014698525.1_ASM1469852v1_genomic	Cyanobium sp.	Cyanobium	Unspecified	Unknown	Cyanobacteriales	Nostocaceae	Nostoc	Nostoc foliaceum_A	Synechococcaceae	Synechococcales
GCF_014698535.1_ASM1469853v1_genomic	Cyanobium sp.	Cyanobium	Aquatic	Freshwater	Cyanobacteriales	PCC-6304	Planktothricoides	Planktothricoides sp001276715	Synechococcaceae	Synechococcales
GCF_014698575.1_ASM1469857v1_genomic	Cyanobium sp.	Cyanobium	Aquatic	Freshwater	Cyanobacteriales	Microcystaceae_B	Synechocystis	Synechocystis sp000284455	Synechococcaceae	Synechococcales
GCF_014698595.1_ASM1469859v1_genomic	Cyanobium sp.	Cyanobium	Aquatic	Freshwater	Cyanobacteriales	Microcystaceae_B	Synechocystis	Synechocystis sp000284455	Synechococcaceae	Synechococcales
GCF_014698605.1_ASM1469860v1_genomic	Cyanobium sp.	Cyanobium	Aquatic	Freshwater	Cyanobacteriales	Microcystaceae_B	Synechocystis	Synechocystis salina	Synechococcaceae	Synechococcales
GCF_014698625.1_ASM1469862v1_genomic	Synechococcus sp.	Synechococcus	Aquatic	Freshwater	Cyanobacteriales	Microcystaceae_B	Synechocystis	Synechocystis sp000284455	Synechococcaceae	Synechococcales
GCF_014698635.1_ASM1469863v1_genomic	Cyanobium sp.	Cyanobium	Aquatic	Thermal springs	Cyanobacteriales	Nostocaceae	Nostoc	Nostoc paludosum	Synechococcaceae	Synechococcales
GCF_014698695.1_ASM1469869v1_genomic	Cyanobium sp.	Cyanobium	Aquatic	Freshwater	Cyanobacteriales	Nostocaceae	Dolichospermum	Dolichospermum flosaquae	Synechococcaceae	Synechococcales
GCF_014698705.1_ASM1469870v1_genomic	Cyanobium sp.	Cyanobium	Aquatic	Freshwater	Cyanobacteriales	Nostocaceae	Dolichospermum	Dolichospermum flosaquae	Synechococcaceae	Synechococcales
GCF_014698725.1_ASM1469872v1_genomic	Cyanobium sp.	Cyanobium	Aquatic	Freshwater	Cyanobacteriales	Nostocaceae	Dolichospermum	Dolichospermum flosaquae	Synechococcaceae	Synechococcales
GCF_014698735.1_ASM1469873v1_genomic	Cyanobium sp.	Cyanobium	Unspecified	Unspecified	Cyanobacteriales	Nostocaceae	Anabaena	Anabaena variabilis_A	Synechococcaceae	Synechococcales
GCF_014698755.1_ASM1469875v1_genomic	Cyanobium sp.	Cyanobium	Aquatic	Freshwater	Cyanobacteriales	Nostocaceae	Dolichospermum	Dolichospermum flosaquae	Synechococcaceae	Synechococcales
GCF_014698795.1_ASM1469879v1_genomic	Dolichospermum heterosporum	Dolichospermum	Terrestrial	Terrestrial	Cyanobacteriales	Nostocaceae	Nostoc	Nostoc sp014698795	Aphanizomenonaceae	Nostocales
GCF_014698825.1_ASM1469882v1_genomic	Synechococcus sp.	Synechococcus	Aquatic	Freshwater	Cyanobacteriales	Nostocaceae	FACHB-800	FACHB-800 sp014698825	Synechococcaceae	Synechococcales
GCF_014698835.1_ASM1469883v1_genomic	Synechococcus sp.	Synechococcus	Aquatic	Freshwater	Cyanobacteriales	Nostocaceae	Nostoc	Nostoc paludosum	Synechococcaceae	Synechococcales
GCF_014698845.1_ASM1469884v1_genomic	Synechococcus sp.	Synechococcus	Aquatic	Freshwater	Cyanobacteriales	FACHB-T130	FACHB-T130	FACHB-T130 sp014698845	Synechococcaceae	Synechococcales
GCF_014698895.1_ASM1469889v1_genomic	Synechococcus sp.	Synechococcus	Aquatic	Freshwater	Synechococcales	Synechococcaceae	Synechococcus	Synechococcus elongatus	Synechococcaceae	Synechococcales
GCF_014698905.1_ASM1469890v1_genomic	Synechococcus sp.	Synechococcus	Aquatic	Freshwater	Synechococcales	Synechococcaceae	Synechococcus	Synechococcus elongatus	Synechococcaceae	Synechococcales
GCF_014698965.1_ASM1469896v1_genomic	Synechococcus sp.	Synechococcus	Terrestrial	Subaerial	Cyanobacteriales	Nostocaceae	Iningainema	Iningainema tapete	Synechococcaceae	Synechococcales
GCF_014748295.1_ASM1474829v1_genomic	Synechococcus sp.	Synechococcus	Aquatic	Freshwater	Cyanobacteriales	Phormidiaceae_A	FACHB-1375	FACHB-1375 sp014696265	Synechococcaceae	Synechococcales
GCF_014764505.1_ASM1476450v1_genomic	Synechococcus sp.	Synechococcus	Terrestrial	Terrestrial	Elainellales	Elainellaceae	FACHB-886	FACHB-886 sp014764505	Synechococcaceae	Synechococcales
GCF_014831675.1_ASM1483167v1_genomic	Synechococcus sp.	Synechococcus	Bottlenose Dolphin	Bottlenose Dolphin (Epidermis)	Cyanobacteriales	Nostocaceae	Komarekiella	Komarekiella sp014831675	Synechococcaceae	Synechococcales
GCF_014849525.1_ASM1484952v1_genomic	Synechococcus sp.	Synechococcus	Terrestrial	Terrestrial	Cyanobacteriales	Coleofasciculaceae	Symplocastrum	Symplocastrum torsivum	Synechococcaceae	Synechococcales
GCF_014904695.1_ASM1490469v1_genomic	Synechococcus sp.	Synechococcus	Terrestrial	Terrestrial	Cyanobacteriales	Nostocaceae	Komarekiella	Komarekiella sp014904695	Synechococcaceae	Synechococcales
GCF_015206815.1_ASM1520681v1_genomic	Synechococcus sp.	Synechococcus	Unspecified	Unspecified	Cyanobacteriales	Nostocaceae	LEGE-XX443	LEGE-XX443 sp015206815	Synechococcaceae	Synechococcales
GCF_015206885.1_ASM1520688v1_genomic	Synechococcus sp.	Synechococcus	Aquatic	Pond	Cyanobacteriales	Microcystaceae	Microcystis	Microcystis aeruginosa_H	Synechococcaceae	Synechococcales
GCF_015206895.1_ASM1520689v1_genomic	Synechococcus sp.	Synechococcus	Cycad	Cycad	Cyanobacteriales	Nostocaceae	Nostoc	Nostoc sp015206895	Synechococcaceae	Synechococcales
GCF_015206985.1_ASM1520698v1_genomic	Synechocystis sp.	Synechocystis	Cycad	Cycad	Cyanobacteriales	Nostocaceae	Nostoc	Nostoc muscorum_A	Merismopediaceae	Synechococcales
GCF_015206995.1_ASM1520699v1_genomic	Tolypothrix sp.	Tolypothrix	Aquatic	Stream	Cyanobacteriales	Nostocaceae	Komarekiella	Komarekiella sp015206995	Tolypotrichaceae	Nostocales
GCF_015207005.2_ASM1520700v2_genomic	Plectonema radiosum	Plectonema	Cycad	Cycad	Cyanobacteriales	Nostocaceae	Nostoc	Nostoc muscorum	Oscillatoriaceae	Oscillatoriales
GCF_015207035.1_ASM1520703v1_genomic	Synechocystis sp.	Synechocystis	Aquatic	Subtidal zone	Leptolyngbyales	Leptolyngbyaceae	JAAUSA01	JAAUSA01 sp015207035	Merismopediaceae	Synechococcales
GCF_015207065.1_ASM1520706v1_genomic	Spirulina subsalsa	Spirulina	Aquatic	Subtidal zone	Phormidesmiales	Phormidesmiaceae	Leptothoe	Leptothoe ectocarpi	Spirulinaceae	Spirulinales
GCF_015207075.1_ASM1520707v1_genomic	Lyngbya sp.	Lyngbya	Aquatic	Subtidal zone	Cyanobacteriales	Geitlerinemaceae	LEGE-11467	LEGE-11467 sp015207075	Oscillatoriaceae	Oscillatoriales
GCF_015207105.1_ASM1520710v1_genomic	Microcystis aeruginosa	Microcystis	Aquatic	Subtidal zone	Phormidesmiales	Phormidesmiaceae	Phormidesmis	Phormidesmis sp015207105	Microcystaceae	Chroococcales
GCF_015207115.1_ASM1520711v1_genomic	Leptolyngbya sp.	Leptolyngbya	Aquatic	Bloom	Cyanobacteriales	Microcystaceae	Microcystis	Microcystis panniformis	Leptolyngbyaceae	Synechococcales
GCF_015207145.1_ASM1520714v1_genomic	Leptolyngbya sp.	Leptolyngbya	Aquatic	Aquatic Plant	Cyanobacteriales	Nostocaceae	Aulosira	Aulosira diplosiphon	Leptolyngbyaceae	Synechococcales
GCF_015207185.1_ASM1520718v1_genomic	Leptolyngbya sp.	Leptolyngbya	Aquatic	Water	Cyanobacteriales	Microcystaceae	Microcystis	Microcystis panniformis_A	Leptolyngbyaceae	Synechococcales
GCF_015207205.1_ASM1520720v1_genomic	Prochlorococcus marinus	Prochlorococcus	Aquatic	Water	Cyanobacteriales	Nostocaceae	Sphaerospermopsis	Sphaerospermopsis sp015207205	Synechococcaceae	Synechococcales
GCF_015207245.1_ASM1520724v1_genomic	Prochlorococcus marinus	Prochlorococcus	Aquatic	Aquatic (estuary shore)	Cyanobacteriales	Nostocaceae	Nostoc	Nostoc edaphicum_B	Synechococcaceae	Synechococcales
GCF_015207255.1_ASM1520725v1_genomic	Prochlorococcus marinus	Prochlorococcus	Aquatic	Mesotidal zone	Phormidesmiales	Phormidesmiaceae	Romeria	Romeria gracilis	Synechococcaceae	Synechococcales
GCF_015207265.1_ASM1520726v1_genomic	Prochlorococcus marinus	Prochlorococcus	Aquatic	Estuary water	Phormidesmiales	Phormidesmiaceae	Nodosilinea	Nodosilinea sp015207265	Synechococcaceae	Synechococcales
GCF_015207285.1_ASM1520728v1_genomic	Prochlorococcus marinus	Prochlorococcus	Aquatic	Biofilm on tank outlet	Cyanobacteriales	Microcoleaceae	Microcoleus	Microcoleus sp015207285	Synechococcaceae	Synechococcales
GCF_015207295.1_ASM1520729v1_genomic	Prochlorococcus marinus	Prochlorococcus	Aquatic	Biofilm on tank outlet	Cyanobacteriales	Microcoleaceae	Microcoleus	Microcoleus sp015207505	Synechococcaceae	Synechococcales
GCF_015207345.1_ASM1520734v1_genomic	Prochlorococcus marinus	Prochlorococcus	Aquatic	Biofilm on tank outlet	Cyanobacteriales	Microcoleaceae	Microcoleus	Microcoleus sp015207505	Synechococcaceae	Synechococcales
GCF_015207375.1_ASM1520737v1_genomic	Prochlorococcus marinus	Prochlorococcus	Aquatic	Mesotidal zone	Cyanobacteriales	Coleofasciculaceae	LEGE-07092	LEGE-07092 sp015207375	Synechococcaceae	Synechococcales
GCF_015207395.1_ASM1520739v1_genomic	Pseudanabaena sp.	Pseudanabaena	Aquatic	Mesotidal zone	Phormidesmiales	Phormidesmiaceae	Nodosilinea	Nodosilinea sp015207395	Pseudanabaenaceae	Synechococcales
GCF_015207425.1_ASM1520742v1_genomic	Planktothrix sp.	Planktothrix	Aquatic	Tide pool	Cyanobacteriales	Spirulinaceae	Lusitaniella	Lusitaniella coriacea	Oscillatoriaceae	Oscillatoriales
GCF_015207445.1_ASM1520744v1_genomic	Planktothrix tepida	Planktothrix	Aquatic	Mesotidal zone	Cyanobacteriales	Coleofasciculaceae	LEGE-07092	LEGE-07092 sp015207375	Oscillatoriaceae	Oscillatoriales
GCF_015207455.1_ASM1520745v1_genomic	Planktothrix rubescens	Planktothrix	Aquatic	Mesotidal zone	Cyanobacteriales	Microcoleaceae	Microcoleus	Microcoleus sp015207455	Oscillatoriaceae	Oscillatoriales
GCF_015207485.1_ASM1520748v1_genomic	Planktothrix serta	Planktothrix	Aquatic	Wastewater tank	Cyanobacteriales	Microcoleaceae	Planktothrix	Planktothrix sp014697575	Oscillatoriaceae	Oscillatoriales
GCF_015207505.1_ASM1520750v1_genomic	Cyanobium sp.	Cyanobium	Aquatic	Biofilm on tank outlet	Cyanobacteriales	Microcoleaceae	Microcoleus	Microcoleus sp015207505	Synechococcaceae	Synechococcales
GCF_015207525.1_ASM1520752v1_genomic	Synechococcus sp.	Synechococcus	Aquatic	Seawater	Phormidesmiales	Phormidesmiaceae	Nodosilinea	Nodosilinea sp015207525	Synechococcaceae	Synechococcales
GCF_015207535.1_ASM1520753v1_genomic	Synechococcus sp.	Synechococcus	Aquatic	Intertidal zone	PCC-6307	Cyanobiaceae	NIES-981	NIES-981 sp014280235	Synechococcaceae	Synechococcales
GCF_015207605.1_ASM1520760v1_genomic	Synechococcus sp.	Synechococcus	Aquatic	Intertidal zone	Elainellales	Elainellaceae	Oculatella	Oculatella sp015207605	Synechococcaceae	Synechococcales
GCF_015207615.1_ASM1520761v1_genomic	Synechococcus sp.	Synechococcus	Aquatic	Intertidal zone	PCC-6307	Cyanobiaceae	NIES-981	NIES-981 sp014280235	Synechococcaceae	Synechococcales
GCF_015207645.1_ASM1520764v1_genomic	Synechococcus sp.	Synechococcus	Aquatic	Tide pool	Cyanobacteriales	Microcystaceae_B	Synechocystis	Synechocystis sp018282115	Synechococcaceae	Synechococcales
GCF_015207655.1_ASM1520765v1_genomic	Synechococcus sp.	Synechococcus	Aquatic	Intertidal zone	Cyanobacteriales	Chroococcidiopsidaceae	Gloeocapsopsis	Gloeocapsopsis crepidinum	Synechococcaceae	Synechococcales
GCF_015207665.1_ASM1520766v1_genomic	Synechococcus sp.	Synechococcus	Aquatic	Intertidal zone	Cyanobacteriales	Nostocaceae	Rivularia	Rivularia radiosa	Synechococcaceae	Synechococcales
GCF_015207705.1_ASM1520770v1_genomic	Synechococcus sp.	Synechococcus	Aquatic	Aquatic (estuary shore)	Cyanobacteriales	Nostocaceae	Anabaenopsis	Anabaenopsis sp015207705	Synechococcaceae	Synechococcales
GCF_015207725.1_ASM1520772v1_genomic	Synechococcus sp.	Synechococcus	Aquatic	Estuary water	Cyanobacteriales	Microcystaceae_B	Synechocystis	Synechocystis salina	Synechococcaceae	Synechococcales
GCF_015207735.1_ASM1520773v1_genomic	Synechococcus sp.	Synechococcus	Aquatic	Aquarium biofilm	Cyanobacteriales	Phormidiaceae_A	Phormidium_B	Phormidium_B sp015207735	Synechococcaceae	Synechococcales
GCF_015207755.1_ASM1520775v1_genomic	Synechococcus sp.	Synechococcus	Aquatic	Mesotidal zone	Cyanobacteriales	Nostocaceae	Nodularia	Nodularia sp015207755	Synechococcaceae	Synechococcales
GCF_015207785.1_ASM1520778v1_genomic	Synechococcus sp.	Synechococcus	Aquatic	Water	Cyanobacteriales	Nostocaceae	Dolichospermum	Dolichospermum planctonicum	Synechococcaceae	Synechococcales
GCF_015207795.1_ASM1520779v1_genomic	Hyella patelloides	Hyella	Aquatic	Water	Cyanobacteriales	Nostocaceae	Cuspidothrix	Cuspidothrix issatschenkoi	Pleurocapsaceae	Pleurocapsales
GCF_015207825.1_ASM1520782v1_genomic	Planktothrix agardhii	Planktothrix	Aquatic	Water	Cyanobacteriales	Cyanobacteriaceae	Cyanobacterium	Cyanobacterium stanieri_B	Oscillatoriaceae	Oscillatoriales
GCF_015207835.1_ASM1520783v1_genomic	Planktothrix tepida	Planktothrix	Aquatic	Water	Cyanobacteriales	Nostocaceae	Sphaerospermopsis	Sphaerospermopsis kisseleviana_A	Oscillatoriaceae	Oscillatoriales
GCF_015207865.1_ASM1520786v1_genomic	Vampirovibrio sp.	Vampirovibrio	Aquatic	Water	Cyanobacteriales	Nostocaceae	Dolichospermum	Dolichospermum heterosporum	Vampirovibrionaceae	Vampirovibrionales
GCF_015207875.1_ASM1520787v1_genomic	Atelocyanobacterium thalassa	Atelocyanobacterium	Aquatic	Water	Cyanobacteriales	Nostocaceae	Dolichospermum	Dolichospermum sp015207875	Unassigned	Unassigned
GCF_015207885.1_ASM1520788v1_genomic	Nostoc azollae	Nostoc	Aquatic	Water	Cyanobacteriales	Microcystaceae	Microcystis	Microcystis panniformis	Nostocaceae	Nostocales
GCF_015207925.1_ASM1520792v1_genomic	Richelia intracellularis	Richelia	Aquatic	Lake	Cyanobacteriales	Microcystaceae	Microcystis	Microcystis panniformis	Nostocaceae	Nostocales
GCF_015207935.1_ASM1520793v1_genomic	Richelia intracellularis	Richelia	Aquatic	Seawater	Cyanobacteriales	Microcystaceae_B	Synechocystis	Synechocystis salina	Nostocaceae	Nostocales
GCF_015207985.1_ASM1520798v1_genomic	Cyanobacterium endosymbiont	Cyanobacterium	Aquatic	Intertidal zone	Cyanobacteriales	Microcystaceae_B	Synechocystis	Synechocystis salina	Geminocystaceae	Chroococcales
GCF_015245355.1_ASM1524535v1_genomic	Synechococcus spongiarum	Synechococcus	Aquatic	Lake	Cyanobacteriales	Nostocaceae	Nodularia	Nodularia elenkinii	Synechococcaceae	Synechococcales
GCF_015714705.1_ASM1571470v1_genomic	Cyanobacterium endosymbiont	Cyanobacterium	Aquatic	Lake	Cyanobacteriales	Nostocaceae	Nostoc	Nostoc foliaceum_A	Geminocystaceae	Chroococcales
GCF_015714725.1_ASM1571472v1_genomic	Nostoc sp.	Nostoc	Aquatic	Aquatic	Cyanobacteriales	Nostocaceae	Nostoc	Nostoc sp015714725	Nostocaceae	Nostocales
GCF_015714765.1_ASM1571476v1_genomic	Nostoc sp.	Nostoc	Aquatic	Freshwater pond	Cyanobacteriales	Nostocaceae	Nostoc	Unassigned	Nostocaceae	Nostocales
GCF_015840335.1_ASM1584033v1_genomic	Nostoc sp.	Nostoc	Aquatic	Chesapeake Bay	PCC-6307	Cyanobiaceae	Cyanobium_A	Cyanobium_A sp015840335	Nostocaceae	Nostocales
GCF_015840525.1_ASM1584052v1_genomic	Nostoc sp. UCD121	Nostoc	Aquatic	Chesapeake Bay	PCC-6307	Cyanobiaceae	CBW1002	CBW1002 sp015840915	Nostocaceae	Nostocales
GCF_015840715.1_ASM1584071v1_genomic	Komarekiella sp.	Komarekiella	Aquatic	Chesapeake Bay	PCC-6307	Cyanobiaceae	Cyanobium	Cyanobium sp015840715	Nostocaceae	Nostocales
GCF_015840915.1_ASM1584091v1_genomic	Aetokthonos hydrillicola	Aetokthonos hydrillicola	Aquatic	Chesapeake Bay	PCC-6307	Cyanobiaceae	CBW1002	CBW1002 sp015840915	Hapalosiphonaceae	Nostocales
GCF_015841355.1_ASM1584135v1_genomic	Aetokthonos hydrillicola	Aetokthonos hydrillicola	Aquatic	Chesapeake Bay	PCC-6307	Cyanobiaceae	WH-5701	WH-5701 sp015841355	Hapalosiphonaceae	Nostocales
GCF_016056275.1_ASM1605627v1_genomic	Acaryochloris marina	Acaryochloris	Cycad	Cycad	Cyanobacteriales	Nostocaceae	Dendronalium	Dendronalium phyllosphericum	Acaryochloridaceae	Acaryochloridales
GCF_016056295.1_ASM1605629v1_genomic	Leptothoe kymatousa	Leptothoe	Fruit Tree	Fruit tree	Cyanobacteriales	Nostocaceae	Atlanticothrix	Atlanticothrix silvestris	Leptolyngbyaceae	Synechococcales
GCF_016056305.1_ASM1605630v1_genomic	Leptothoe spongobia	Leptothoe	Terrestrial	Soil	Cyanobacteriales	Nostocaceae	Amazonocrinis	Amazonocrinis nigriterrae	Leptolyngbyaceae	Synechococcales
GCF_016403105.1_ASM1640310v1_genomic	Waterburya agarophytonicola	Waterburya	Aquatic	Pond	Phormidesmiales	Phormidesmiaceae	Nodosilinea	Nodosilinea sp016403105	Unassigned	Pleurocapsales
GCF_016446395.1_ASM1644639v1_genomic	Cyanobacterium endosymbiont	Cyanobacterium	Aquatic	Hot spring	Cyanobacteriales	PCC-6304	Koinonema	Koinonema sp016446395	Geminocystaceae	Chroococcales
GCF_016584665.1_ASM1658466v1_genomic	Synechococcus spongiarium	Synechococcus	Aquatic	Water	Pseudanabaenales	Pseudanabaenaceae	Pseudanabaena	Pseudanabaena sp016584665	Synechococcaceae	Synechococcales
GCF_016632315.1_ASM1663231v1_genomic	Calothrix rhizosoleniae	Calothrix	Terrestrial	Mangrove soil	Cyanobacteriales	PCC-6304	Oxynema	Oxynema aestuarii	Calotrichaceae	Nostocales
GCF_016807185.1_Cyanobacteria_CLA17_v2_genomic	Cyanobacterium sp.	Cyanobacterium	Terrestrial	Snow	Leptolyngbyales	Leptolyngbyaceae	ULC077BIN1	ULC077BIN1 sp016807185	Geminocystaceae	Chroococcales
GCF_016888125.1_ASM1688812v1_genomic	Vampirovibrio chlorellavorus	Vampirovibrio chlorellavorus	Aquatic	Beach	Cyanobacteriales	Spirulinaceae	CCY15215	CCY15215 sp016888125	Vampirovibrionaceae	Vampirovibrionales
GCF_016888135.1_ASM1688813v1_genomic	Vampirovibrio chlorellavorus	Vampirovibrio chlorellavorus	Aquatic	Beach	Elainellales	Elainellaceae	RECH01	RECH01 sp016888135	Vampirovibrionaceae	Vampirovibrionales
GCF_016888165.1_ASM1688816v1_genomic	Vampirovibrio sp.	Vampirovibrio	Aquatic	Beach	Phormidesmiales	Phormidesmiaceae	Halomicronema	Halomicronema sp016888165	Vampirovibrionaceae	Vampirovibrionales
GCF_016919485.1_ASM1691948v1_genomic	Vampirovibrio sp.	Vampirovibrio	Aquatic	Spring	Elainellales	Elainellaceae	O-77	O-77 sp013177315	Vampirovibrionaceae	Vampirovibrionales
GCF_017086385.1_ASM1708638v1_genomic	Vampirovibrio sp.	Vampirovibrio	Aquatic	Hot spring	Thermosynechococcales	Thermosynechococcaceae	Thermosynechococcus	Thermosynechococcus sp008386235	Vampirovibrionaceae	Vampirovibrionales
GCF_017164015.1_ASM1716401v1_genomic	Vampirovibrio sp.	Vampirovibrio	Aquatic	Aquatic (Lake)	Cyanobacteriales	Nostocaceae	Amazonocrinis	Amazonocrinis sp017164015	Vampirovibrionaceae	Vampirovibrionales
GCF_017312365.1_ASM1731236v1_genomic	Vampirovibrio sp.	Vampirovibrio	Aquatic	Freshwater	Cyanobacteriales	Microcystaceae	Chroococcus	Chroococcus sp017312365	Vampirovibrionaceae	Vampirovibrionales
GCF_017313335.1_ASM1731333v1_genomic	Vampirovibrio sp.	Vampirovibrio	Aquatic	Lake	Cyanobacteriales	PCC-6304	Phormidium	Phormidium pseudopriestleyi	Vampirovibrionaceae	Vampirovibrionales
GCF_017591595.1_ASM1759159v1_genomic	Nostoc punctiforme	Nostoc	Aquatic Macrophyte	Aquatic Plant	Cyanobacteriales	Nostocaceae	Aetokthonos	Aetokthonos hydrillicola	Nostocaceae	Nostocales
GCF_017591665.1_ASM1759166v1_genomic	Nostoc sp.	Nostoc	Aquatic Macrophyte	Aquatic Plant	Cyanobacteriales	Nostocaceae	Aetokthonos	Aetokthonos hydrillicola	Nostocaceae	Nostocales
GCF_017695955.1_ASM1769595v1_genomic	Nostoc sp.	Nostoc	Aquatic	Ocean	PCC-6307	Cyanobiaceae	Prochlorococcus_A	Prochlorococcus_A marinus_AD	Nostocaceae	Nostocales
GCF_017695965.1_ASM1769596v1_genomic	Nostoc sp.	Nostoc	Aquatic	Ocean	PCC-6307	Cyanobiaceae	Prochlorococcus_A	Prochlorococcus_A sp003212755	Nostocaceae	Nostocales
GCF_017695975.1_ASM1769597v1_genomic	Nostoc sp.	Nostoc	Aquatic	Ocean	PCC-6307	Cyanobiaceae	Prochlorococcus_A	Prochlorococcus_A marinus_AG	Nostocaceae	Nostocales
GCF_017696015.1_ASM1769601v1_genomic	Nostoc sp.	Nostoc	Aquatic	Ocean	PCC-6307	Cyanobiaceae	Prochlorococcus_A	Prochlorococcus_A marinus_AE	Nostocaceae	Nostocales
GCF_017696035.1_ASM1769603v1_genomic	Nostoc sp.	Nostoc	Aquatic	Ocean	PCC-6307	Cyanobiaceae	Prochlorococcus_A	Prochlorococcus_A sp000635495	Nostocaceae	Nostocales
GCF_017696055.1_ASM1769605v1_genomic	Nostoc sp.	Nostoc	Aquatic	Ocean	PCC-6307	Cyanobiaceae	Prochlorococcus_A	Prochlorococcus_A marinus_W	Nostocaceae	Nostocales
GCF_017696075.1_ASM1769607v1_genomic	Nostoc sp.	Nostoc	Aquatic	Ocean	PCC-6307	Cyanobiaceae	Prochlorococcus_A	Prochlorococcus_A marinus_V	Nostocaceae	Nostocales
GCF_017696085.1_ASM1769608v1_genomic	Nostoc cycadae	Nostoc	Aquatic	Ocean	PCC-6307	Cyanobiaceae	Prochlorococcus_A	Prochlorococcus_A marinus_Z	Nostocaceae	Nostocales
GCF_017696175.1_ASM1769617v1_genomic	Nostoc sp.	Nostoc	Aquatic	Ocean	PCC-6307	Cyanobiaceae	Prochlorococcus_A	Prochlorococcus_A marinus_X	Nostocaceae	Nostocales
GCF_017696205.1_ASM1769620v1_genomic	Nostoc sp.	Nostoc	Aquatic	Ocean	PCC-6307	Cyanobiaceae	Prochlorococcus_A	Prochlorococcus_A marinus_AC	Nostocaceae	Nostocales
GCF_017696245.1_ASM1769624v1_genomic	Nostoc sp. ATCC 53789	Nostoc	Aquatic	Ocean	PCC-6307	Cyanobiaceae	Prochlorococcus_A	Prochlorococcus_A sp001989455	Nostocaceae	Nostocales
GCF_017696275.1_ASM1769627v1_genomic	Nostoc sp.	Nostoc	Aquatic	Ocean	PCC-6307	Cyanobiaceae	Prochlorococcus_A	Prochlorococcus_A marinus_AB	Nostocaceae	Nostocales
GCF_017696315.1_ASM1769631v1_genomic	Nostoc sp. ATCC 53789	Nostoc	Aquatic	Ocean	PCC-6307	Cyanobiaceae	Prochlorococcus_A	Prochlorococcus_A marinus_AF	Nostocaceae	Nostocales
GCF_017982655.1_ASM1798265v1_genomic	Nostoc sp.	Nostoc	Terrestrial	Bamboo trunk	Cyanobacteriales	Nostocaceae	Brasilonema	Brasilonema sp017982655	Nostocaceae	Nostocales
GCF_018128485.1_ASM1812848v1_genomic	Nostoc sp.	Nostoc	Aquatic	Thermal spring	Pyrinomonadales	Pyrinomonadaceae	OLB17	Unassigned	Nostocaceae	Nostocales
GCF_018139025.1_ASM1813902v1_genomic	Nostoc sp.	Nostoc	Aquatic	Reservoir	Cyanobacteriales	Nostocaceae	Raphidiopsis	Raphidiopsis raciborskii	Nostocaceae	Nostocales
GCF_018282115.1_ASM1828211v1_genomic	Nostoc sp.	Nostoc	Aquatic	Tidal pool	Cyanobacteriales	Microcystaceae_B	Synechocystis	Synechocystis sp018282115	Nostocaceae	Nostocales
GCF_018336915.1_ASM1833691v1_genomic	Nostoc sp. LEGE 12450	Nostoc	Rhodophyta	Red algae	Thermosynechococcales	Thermosynechococcaceae	Acaryochloris	Acaryochloris marina_A	Nostocaceae	Nostocales
GCF_018389385.1_ASM1838938v1_genomic	Nostoc sp. LEGE 12447	Nostoc	Bryophyte	Hornwort	Gloeobacterales	LV9	Anthocerotibacter	Anthocerotibacter panamensis	Nostocaceae	Nostocales
GCF_018502385.1_ASM1850238v1_genomic	Desmonostoc muscorum	Desmonostoc	Aquatic	Estuary water	PCC-6307	Cyanobiaceae	Vulcanococcus	Vulcanococcus sp018502385	Nostocaceae	Nostocales
GCF_018739865.1_ASM1873986v1_genomic	Dendronalium phyllosphericum	Dendronalium	Sponge	Marine sponge	Phormidesmiales	Phormidesmiaceae	Leptothoe	Leptothoe kymatousa	Nostocaceae	Nostocales
GCF_018739885.1_ASM1873988v1_genomic	Atlanticothrix silvestris	Atlanticothrix	Sponge	Marine sponge	Phormidesmiales	Phormidesmiaceae	Leptothoe	Leptothoe spongobia	Nostocaceae	Nostocales
GCF_018845095.1_ASM1884509v1_genomic	Anthocerotibacter panamensis	Anthocerotibacter	Aquatic	Freshwater	Cyanobacteriales	Microcystaceae_B	Synechocystis	Synechocystis sp000284455	Anthocerotibacteraceae	Gloeobacterales
GCF_019038415.1_ASM1903841v1_genomic	Nostoc sp.	Nostoc	Aquatic	Freshwater	PCC-6307	Cyanobiaceae	Cyanobium	Cyanobium sp019038415	Nostocaceae	Nostocales
GCF_019056575.1_ASM1905657v1_genomic	Nostoc sp.	Nostoc	Terrestrial	Rice field	Cyanobacteriales	Nostocaceae	FACHB-800	FACHB-800 sp014698825	Nostocaceae	Nostocales
GCF_019104765.1_ASM1910476v1_genomic	Nostoc sp.	Nostoc	Aquatic	Estuary	PCC-6307	Cyanobiaceae	Vulcanococcus	Vulcanococcus sp019104765	Nostocaceae	Nostocales
GCF_019137755.1_ASM1913775v1_genomic	Nostoc punctiforme	Nostoc	Aquatic	Marine	Cyanobacteriales	Cyanobacteriaceae	Limnothrix	Limnothrix sp001693275	Nostocaceae	Nostocales
GCF_019137795.1_ASM1913779v1_genomic	Nostoc sp.	Nostoc	Aquatic	Marine	Cyanobacteriales	Cyanobacteriaceae	Limnothrix	Limnothrix sp001693275	Nostocaceae	Nostocales
GCF_019324835.1_ASM1932483v1_genomic	Nostoc sp.	Nostoc	Aquatic	Ocean	PCC-6307	Cyanobiaceae	Prochlorococcus_A	Prochlorococcus_A sp003212755	Nostocaceae	Nostocales
GCF_019324845.1_ASM1932484v1_genomic	Nostoc sp.	Nostoc	Aquatic	Ocean	PCC-6307	Cyanobiaceae	Prochlorococcus_A	Prochlorococcus_A marinus_AG	Nostocaceae	Nostocales
GCF_019324885.1_ASM1932488v1_genomic	Chamaesiphonaceae	Chamaesiphonaceae	Aquatic	Ocean	PCC-6307	Cyanobiaceae	Prochlorococcus_A	Prochlorococcus_A marinus_AE	Chamaesiphonaceae	Synechococcales
GCF_019324905.1_ASM1932490v1_genomic	Chamaesiphonaceae	Chamaesiphonaceae	Aquatic	Ocean	PCC-6307	Cyanobiaceae	Prochlorococcus_A	Prochlorococcus_A sp000635495	Chamaesiphonaceae	Synechococcales
GCF_019324925.1_ASM1932492v1_genomic	Nostoc sp.	Nostoc	Aquatic	Ocean	PCC-6307	Cyanobiaceae	Prochlorococcus_A	Prochlorococcus_A marinus_AF	Nostocaceae	Nostocales
GCF_019324945.1_ASM1932494v1_genomic	Nostoc sp.	Nostoc	Aquatic	Ocean	PCC-6307	Cyanobiaceae	Prochlorococcus_A	Prochlorococcus_A marinus_AB	Nostocaceae	Nostocales
GCF_019324955.1_ASM1932495v1_genomic	Nostocaceae	Nostocaceae	Aquatic	Ocean	PCC-6307	Cyanobiaceae	Prochlorococcus_A	Prochlorococcus_A marinus_Z	Nostocaceae	Nostocales
GCF_019324985.1_ASM1932498v1_genomic	Chroococcidiopsidaceae	Chroococcidiopsidaceae	Aquatic	Ocean	PCC-6307	Cyanobiaceae	Prochlorococcus_A	Prochlorococcus_A marinus_V	Chroococcidiopsidaceae	Chroococcidiopsidales
GCF_019325005.1_ASM1932500v1_genomic	Chroococcidiopsidaceae	Chroococcidiopsidaceae	Aquatic	Ocean	PCC-6307	Cyanobiaceae	Prochlorococcus_A	Prochlorococcus_A marinus_AB	Chroococcidiopsidaceae	Chroococcidiopsidales
GCF_019325015.1_ASM1932501v1_genomic	Nostocaceae	Nostocaceae	Aquatic	Ocean	PCC-6307	Cyanobiaceae	Prochlorococcus_A	Prochlorococcus_A marinus_X	Nostocaceae	Nostocales
GCF_019325045.1_ASM1932504v1_genomic	Nostoc sp.	Nostoc	Aquatic	Ocean	PCC-6307	Cyanobiaceae	Prochlorococcus_B	Prochlorococcus_B marinus_A	Nostocaceae	Nostocales
GCF_019325055.1_ASM1932505v1_genomic	Nostoc sp.	Nostoc	Aquatic	Ocean	PCC-6307	Cyanobiaceae	Prochlorococcus_A	Prochlorococcus_A marinus_AC	Nostocaceae	Nostocales
GCF_019325065.1_ASM1932506v1_genomic	Nostoc sp.	Nostoc	Aquatic	Ocean	PCC-6307	Cyanobiaceae	Prochlorococcus_B	Prochlorococcus_B marinus_B	Nostocaceae	Nostocales
GCF_019325105.1_ASM1932510v1_genomic	Hassallia	Hassalia	Aquatic	Ocean	PCC-6307	Cyanobiaceae	Prochlorococcus_A	Prochlorococcus_A marinus_AD	Tolypotrichaceae	Nostocales
GCF_019325115.1_ASM1932511v1_genomic	Nostocaceae	Nostocaceae	Aquatic	Ocean	PCC-6307	Cyanobiaceae	Prochlorococcus_A	Prochlorococcus_A sp001989455	Nostocaceae	Nostocales
GCF_019598945.1_ASM1959894v1_genomic	Nostoc sp.	Nostoc	Aquatic	Freshwater	Cyanobacteriales	Nostocaceae	Sphaerospermopsis	Sphaerospermopsis sp015207205	Nostocaceae	Nostocales
GCF_019704275.1_ASM1970427v1_genomic	Nostoc sp.	Nostoc	Aquatic	Freshwater	Cyanobacteriales	Microcystaceae	Microcystis	Microcystis aeruginosa	Nostocaceae	Nostocales
GCF_019734875.1_ASM1973487v1_genomic	Calothrix sp.	Calothrix	Terrestrial	Soil	Cyanobacteriales	Nostocaceae	Nostoc	Nostoc muscorum	Calotrichaceae	Nostocales
GCF_019800585.1_ASM1980058v1_genomic	Nostoc sp.	Nostoc	Unspecified	Unknown	Cyanobacteriales	Nostocaceae	Anabaena	Anabaena cylindrica	Nostocaceae	Nostocales
GCF_019800605.1_Anabaena_cylindrica_ATCC_29414_vegetative_cell_genome_assembly_genomic	Leptolyngbyaceae	Leptolyngbyaceae	Unspecified	Unknown	Cyanobacteriales	Nostocaceae	Anabaena	Anabaena cylindrica	Leptolyngbyaceae	Synechococcales
GCF_019891175.1_ASM1989117v1_genomic	Calothrix sp.	Calothrix	Aquatic	Hot spring	Leptolyngbyales	Leptolyngbyaceae	Leptothermofonsia	Leptothermofonsia sichuanensis	Calotrichaceae	Nostocales
GCF_019924095.1_ASM1992409v1_genomic	Chroococcidiopsis sp.	Chroococcidiopsis	Aquatic	Tidal pool	Cyanobacteriales	Microcystaceae_B	Synechocystis	Synechocystis sp018282115	Chroococcidiopsidaceae	Chroococcidiopsidales
GCF_019973055.1_ASM1997305v1_genomic	Leptolyngbya sp.	Leptolyngbya	Unspecified	Unknown	Cyanobacteriales	Nostocaceae	Calothrix	Calothrix sp019977735	Leptolyngbyaceae	Synechococcales
GCF_019976755.1_ASM1997675v1_genomic	Vampirovibrio sp.	Vampirovibrio	Aquatic	Aquatic (River)	Cyanobacteriales	Nostocaceae	Trichormus	Trichormus sp019976755	Vampirovibrionaceae	Vampirovibrionales
GCF_019977735.1_ASM1997773v1_genomic	Gloeobacter violaceus	Gloeobacter	Unspecified	Unknown	Cyanobacteriales	Nostocaceae	Calothrix	Calothrix sp019977735	Gloeobacteraceae	Gloeobacterales
GCF_020091585.1_ASM2009158v1_genomic	Rippkaea orientalis	Rippkaea	Aquatic	Freshwater	Leptolyngbyales	Leptolyngbyaceae	Kovacikia	Kovacikia minuta	Microcystaceae	Chroococcales
GCF_020102815.1_ASM2010281v1_genomic	Gloeothece citriformis	Gloeothece	Aquatic	Freshwater	Cyanobacteriales	Nostocaceae	Trichormus	Trichormus variabilis	Aphanothecaceae	Chroococcales
GCF_020144665.1_ASM2014466v1_genomic	Gloeothece verrucosa	Gloeothece	Aquatic	Marine	Cyanobacteriales	SIO1D9	IIICB1	IIICB1 sp010672865	Aphanothecaceae	Chroococcales
GCF_020514015.1_ASM2051401v1_genomic	Cyanobium sp.	Cyanobium	Unspecified	Unknown	PCC-6307	Cyanobiaceae	Parasynechococcus	Parasynechococcus sp900474185	Synechococcaceae	Synechococcales
GCF_020514095.1_ASM2051409v1_genomic	Nodosilinea nodulosa	Nodosilinea	Aquatic	Chesapeake Bay	PCC-6307	Cyanobiaceae	Parasynechococcus	Parasynechococcus sp020514095	Leptolyngbyaceae	Synechococcales
GCF_020514115.1_ASM2051411v1_genomic	Calothrix sp.	Calothrix	Aquatic	Marine	PCC-6307	Cyanobiaceae	Parasynechococcus	Parasynechococcus sp020514115	Calotrichaceae	Nostocales
GCF_020514205.1_ASM2051420v1_genomic	Synechococcus sp.	Synechococcus	Terrestrial	Sand at clam bed	PCC-6307	Cyanobiaceae	Parasynechococcus	Parasynechococcus sp900474185	Synechococcaceae	Synechococcales
GCF_020514235.1_ASM2051423v1_genomic	Chroococcidiopsis thermalis	Chroococcidiopsis	Aquatic	Marine	PCC-6307	Cyanobiaceae	Parasynechococcus	Parasynechococcus sp013911515	Chroococcidiopsidaceae	Chroococcidiopsidales
GCF_020514255.1_ASM2051425v1_genomic	Fischerella muscicola	Fischerella	Aquatic	Marine	PCC-6307	Cyanobiaceae	Parasynechococcus	Parasynechococcus sp900474185	Hapalosiphonaceae	Nostocales
GCF_020514275.1_ASM2051427v1_genomic	Chlorogloeopsis fritschii	Chlorogloeopsis	Aquatic	Marine	PCC-6307	Cyanobiaceae	Parasynechococcus	Parasynechococcus sp900474185	Chlorogloeopsidaceae	Nostocales
GCF_020514285.1_ASM2051428v1_genomic	Oscillatoria nigro-viridis	Oscillatoria	Aquatic	Marine	PCC-6307	Cyanobiaceae	Parasynechococcus	Parasynechococcus sp900474185	Oscillatoriaceae	Oscillatoriales
GCF_020514355.1_ASM2051435v1_genomic	Crinalium epipsammum	Crinalium	Aquatic	Marine	PCC-6307	Cyanobiaceae	Parasynechococcus	Parasynechococcus sp900474185	Gomontiellaceae	Oscillatoriales
GCF_020521235.1_ASM2052123v1_genomic	Allocoleopsis franciscana	Allocoleopsis	Aquatic	Lake	Cyanobacteriales	Phormidiaceae_A	Microseira	Microseira wollei	Coleofasciculaceae	Oscillatoriales
GCF_020594525.1_ASM2059452v1_genomic	Cylindrospermum stagnale	Cylindrospermum	Aquatic	Freshwater	Cyanobacteriales	Microcoleaceae	Planktothrix	Planktothrix agardhii	Aphanizomenonaceae	Nostocales
GCF_020594555.1_ASM2059455v1_genomic	Cyanobacterium aponinum	Cyanobacterium	Aquatic	Freshwater	Cyanobacteriales	Microcoleaceae	Planktothrix	Planktothrix agardhii	Geminocystaceae	Chroococcales
GCF_020594575.1_ASM2059457v1_genomic	Gloeocapsa sp.	Gloeocapsa	Aquatic	Freshwater	Cyanobacteriales	Microcoleaceae	Planktothrix	Planktothrix agardhii	Chroococcaceae	Chroococcales
GCF_020594595.1_ASM2059459v1_genomic	Synechocystis sp.	Synechocystis	Aquatic	Freshwater	Cyanobacteriales	Microcoleaceae	Planktothrix	Planktothrix agardhii	Merismopediaceae	Synechococcales
GCF_020594635.1_ASM2059463v1_genomic	Pseudanabaena biceps	Pseudanabaena	Aquatic	Freshwater	Cyanobacteriales	Microcoleaceae	Planktothrix	Planktothrix agardhii	Pseudanabaenaceae	Synechococcales
GCF_020594695.1_ASM2059469v1_genomic	Oscillatoria sp.	Oscillatoria	Aquatic	Freshwater	Cyanobacteriales	Microcoleaceae	Planktothrix	Planktothrix agardhii	Oscillatoriaceae	Oscillatoriales
GCF_020640915.1_ASM2064091v1_genomic	Scytonema hofmannii	Scytonema	Rhodophyta	Gracilaria	Cyanobacteriales	Xenococcaceae	Waterburya	Waterburya agarophytonicola	Scytonemataceae	Nostocales
GCF_020702635.1_ASM2070263v1_genomic	Gloeobacter kilaueensis	Gloeobacter	Aquatic	Water	Cyanobacteriales	Nostocaceae	Nodularia	Nodularia sp015207755	Gloeobacteraceae	Gloeobacterales
GCF_020829445.1_ASM2082944v1_genomic	Tolypothrix bouteillei	Tolypothrix	Terrestrial	Terrestrial	Cyanobacteriales	Nostocaceae	Nostoc	Nostoc sp020829445	Tolypotrichaceae	Nostocales
GCF_020829465.1_ASM2082946v1_genomic	Neosynechococcus sphagnicola	Neosynechococcus	Terrestrial	Terrestrial	Cyanobacteriales	Nostocaceae	Nostoc	Nostoc sphaeroides	Leptolyngbyaceae	Synechococcales
GCF_020829495.1_ASM2082949v1_genomic	Hassallia byssoidea	Hassalia	Terrestrial	Terrestrial	Cyanobacteriales	Nostocaceae	Nostoc	Nostoc favosum	Tolypotrichaceae	Nostocales
GCF_020829595.1_ASM2082959v1_genomic	Scytonema tolypothrichoides	Scytonema	Terrestrial	Terrestrial	Cyanobacteriales	Nostocaceae	JAIVFW01	JAIVFW01 sp020829595	Scytonemataceae	Nostocales
GCF_020829625.1_ASM2082962v1_genomic	Nostoc piscinale	Nostoc	Terrestrial	Terrestrial	Cyanobacteriales	Nostocaceae	Nostoc	Nostoc sp020829625	Nostocaceae	Nostocales
GCF_020829645.1_ASM2082964v1_genomic	Leptolyngbya sp.	Leptolyngbya	Terrestrial	Terrestrial	Cyanobacteriales	Nostocaceae	Nostoc	Nostoc mirabile	Leptolyngbyaceae	Synechococcales
GCF_020829665.1_ASM2082966v1_genomic	Nostoc sp. NIES-3756	Nostoc	Terrestrial	Terrestrial	Cyanobacteriales	Nostocaceae	Nostoc	Nostoc sp020829665	Nostocaceae	Nostocales
GCF_020829685.1_ASM2082968v1_genomic	Leptolyngbya sp.	Leptolyngbya	Terrestrial	Terrestrial	Cyanobacteriales	Nostocaceae	Nostoc	Nostoc sp020829685	Leptolyngbyaceae	Synechococcales
GCF_020885515.1_BBES_1.0_genomic	Phormidesmis priestleyi	Phormidesmis	Haptophyte	Haptophyte endosymbiont	Cyanobacteriales	Microcystaceae_A	Atelocyanobacterium	Atelocyanobacterium thalassa_A	Leptolyngbyaceae	Synechococcales
GCF_021018745.1_ASM2101874v1_genomic	Synechococcus sp.	Synechococcus	Terrestrial	Cave	Gloeobacterales	Gloeobacteraceae	Gloeobacter	Gloeobacter morelensis	Synechococcaceae	Synechococcales
GCF_021172085.1_ASM2117208v1_genomic	Scytonema sp.	Scytonema	Aquatic	Lake	Cyanobacteriales	Microcystaceae	Microcystis	Microcystis panniformis	Scytonemataceae	Nostocales
GCF_021379005.1_ASM2137900v1_genomic	Nostoc calcicola	Nostoc	Aquatic	Hot spring	Leptolyngbyales	Leptolyngbyaceae	Leptodesmis	Leptodesmis sichuanensis	Nostocaceae	Nostocales
GCF_021497025.1_ASM2149702v1_genomic	Calothrix sp.	Calothrix	Aquatic	Intertidal zone	Thermosynechococcales	Thermosynechococcaceae	Acaryochloris	Acaryochloris marina_A	Calotrichaceae	Nostocales
GCF_021533835.1_ASM2153383v1_genomic	Leptolyngbya ohadii	Leptolyngbya	Aquatic	Hot spring	Thermostichales	Thermostichaceae	Thermostichus	Thermostichus sp021533835	Leptolyngbyaceae	Synechococcales
GCF_021554705.1_ASM2155470v1_genomic	Tolypothrix sp.	Tolypothrix	Aquatic	Freshwater	Cyanobacteriales	Microcoleaceae	Planktothrix	Planktothrix agardhii	Tolypotrichaceae	Nostocales
GCF_021554755.1_ASM2155475v1_genomic	Stanieria sp.	Stanieria	Aquatic	Freshwater	Cyanobacteriales	Microcoleaceae	Planktothrix	Planktothrix agardhii	Dermocarpellaceae	Nostocales
GCF_021554785.1_ASM2155478v1_genomic	Anabaena cylindrica	Anabaena	Aquatic	Freshwater	Cyanobacteriales	Microcoleaceae	Planktothrix	Planktothrix agardhii	Aphanizomenonaceae	Nostocales
GCF_021554815.1_ASM2155481v1_genomic	Anabaenopsis circularis	Anabaenopsis	Aquatic	Freshwater	Cyanobacteriales	Microcoleaceae	Planktothrix	Planktothrix agardhii	Aphanizomenonaceae	Nostocales
GCF_021554825.1_ASM2155482v1_genomic	Calothrix brevissima	Calothrix	Aquatic	Freshwater	Cyanobacteriales	Microcoleaceae	Planktothrix	Planktothrix agardhii	Calotrichaceae	Nostocales
GCF_021554855.1_ASM2155485v1_genomic	Trichormus variabilis	Trichormus	Aquatic	Freshwater	Cyanobacteriales	Microcoleaceae	Planktothrix	Planktothrix agardhii	Nostocaceae	Nostocales
GCF_021554875.1_ASM2155487v1_genomic	Nostoc sp. NIES-2111	Nostoc	Aquatic	Freshwater	Cyanobacteriales	Microcoleaceae	Planktothrix	Planktothrix agardhii	Nostocaceae	Nostocales
GCF_021554895.1_ASM2155489v1_genomic	Scytonema sp.	Scytonema	Aquatic	Freshwater	Cyanobacteriales	Microcoleaceae	Planktothrix	Planktothrix agardhii	Scytonemataceae	Nostocales
GCF_021554915.1_ASM2155491v1_genomic	Tolypothrix tenuis	Tolypothrix	Aquatic	Freshwater	Cyanobacteriales	Microcoleaceae	Planktothrix	Planktothrix agardhii	Tolypotrichaceae	Nostocales
GCF_021554935.1_ASM2155493v1_genomic	Fischerella sp.	Fischerella	Aquatic	Freshwater	Cyanobacteriales	Microcoleaceae	Planktothrix	Planktothrix agardhii	Hapalosiphonaceae	Nostocales
GCF_021554955.1_ASM2155495v1_genomic	Chondrocystis sp.	Chonrocystis	Aquatic	Freshwater	Cyanobacteriales	Microcoleaceae	Planktothrix	Planktothrix agardhii	Chroococcaceae	Chroococcales
GCF_021554965.1_ASM2155496v1_genomic	Calothrix sp.	Calothrix	Aquatic	Freshwater	Cyanobacteriales	Microcoleaceae	Planktothrix	Planktothrix agardhii	Calotrichaceae	Nostocales
GCF_021554995.1_ASM2155499v1_genomic	Scytonema sp.	Scytonema	Aquatic	Freshwater	Cyanobacteriales	Microcoleaceae	Planktothrix	Planktothrix agardhii	Scytonemataceae	Nostocales
GCF_021555015.1_ASM2155501v1_genomic	Calothrix sp.	Calothrix	Aquatic	Freshwater	Cyanobacteriales	Microcoleaceae	Planktothrix	Planktothrix agardhii	Calotrichaceae	Nostocales
GCF_021596505.1_ASM2159650v1_genomic	Synechococcus sp.	Synechococcus	Aquatic	Amazon river	Cyanobacteriales	Nostocaceae	Trichormus	Trichormus sp021596505	Synechococcaceae	Synechococcales
GCF_021648855.1_ASM2164885v1_genomic	Nostoc flagelliforme	Nostoc	Aquatic	Freshwater	Cyanobacteriales	Microcoleaceae	Microcoleus	Microcoleus sp021648855	Nostocaceae	Nostocales
GCF_021650815.1_ASM2165081v1_genomic	Gloeocapsopsis dulcis	Gloeocapsis	Aquatic	Freshwater	Cyanobacteriales	Nostocaceae	Raphidiopsis	Raphidiopsis raciborskii	Chroococcaceae	Chroococcales
GCF_022063185.1_ASM2206318v1_genomic	Nostoc commune	Nostoc	Aquatic	Marine (Brackish water Baltic Sea)	Cyanobacteriales	Nostocaceae	Trichormus	Trichormus sp022063185	Nostocaceae	Nostocales
GCF_022372495.1_ASM2237249v1_genomic	Chrlorogloeopsis fritschii	Chlorogloeopsis	Unspecified	Unknown	Leptolyngbyales	Leptolyngbyaceae	Leptolyngbya	Leptolyngbya boryana	Chlorogloeopsidaceae	Nostocales
GCF_022376295.1_ASM2237629v1_genomic	Chroococcidiopsis cubana	Chroococcidiopsis	Aquatic	Baltic sea	Cyanobacteriales	Nostocaceae	Nodularia	Nodularia sphaerocarpa	Chroococcidiopsidaceae	Chroococcidiopsidales
GCF_022496815.1_ASM2249681v1_genomic	Calothrix desertica	Calothrix	Aquatic	Freshwater	Cyanobacteriales	Nostocaceae	Raphidiopsis	Raphidiopsis raciborskii	Calotrichaceae	Nostocales
GCF_022701255.1_ASM2270125v1_genomic	Brasilonema sennae	Brasilonema	Terrestrial	Desert topsoil	Cyanobacteriales	Microcoleaceae	Microcoleus	Microcoleus vaginatus_B	Scytonemataceae	Nostocales
GCF_022701275.1_ASM2270127v1_genomic	Calothrix desertica	Calothrix	Terrestrial	Desert topsoil	Cyanobacteriales	Microcoleaceae	Microcoleus	Microcoleus vaginatus_A	Calotrichaceae	Nostocales
GCF_022848905.1_ASM2284890v1_genomic	Nostoc sphaeroides	Nostoc	Aquatic	Hot spring shoreline	Thermostichales	Thermostichaceae	Thermostichus	Thermostichus vulcanus_A	Nostocaceae	Nostocales
GCF_022869765.1_ASM2286976v1_genomic	Anabaena sp.	Anabaena	Aquatic	Freshwater	Cyanobacteriales	Microcystaceae_B	Synechocystis	Synechocystis sp000284455	Aphanizomenonaceae	Nostocales
GCF_022984075.1_ASM2298407v1_genomic	Gloeocapsopsis dulcis	Gloeocapsis	Aquatic	Hot spring	Gloeomargaritales	Gloeomargaritaceae	Gloeomargarita	Gloeomargarita sp022984075	Chroococcaceae	Chroococcales
GCF_022984195.1_ASM2298419v1_genomic	Petrachloros mirabilis	Petrachloros	Aquatic	Creek	Synechococcales	Synechococcaceae	Synechococcus	Synechococcus elongatus	Petrachloraceae	Synechococcales
GCF_022984265.1_ASM2298426v1_genomic	Nostoc sp.	Nostoc	Aquatic	Freshwater	Synechococcales	Synechococcaceae	Synechococcus	Synechococcus elongatus	Nostocaceae	Nostocales
GCF_022984345.1_ASM2298434v1_genomic	Myxacorys almedinensis	Myxacorys	Unspecified	Unknown	Synechococcales	Synechococcaceae	Synechococcus	Synechococcus elongatus	Leptolyngbyaceae	Synechococcales
GCF_023078835.1_ASM2307883v1_genomic	Nostoc sp.	Nostoc	Aquatic	Marine	PCC-6307	Cyanobiaceae	Vulcanococcus	Vulcanococcus sp000179255	Nostocaceae	Nostocales
GCF_023115425.1_ASM2311542v1_genomic	Tolypothrix sp.	Tolypothrix	Aquatic	Estuary	PCC-6307	Cyanobiaceae	Vulcanococcus	Vulcanococcus sp023115425	Tolypotrichaceae	Nostocales
GCF_023333585.1_ASM2333358v1_genomic	Brasilonema sp.	Brasilonema	Terrestrial	Soil crust	Cyanobacteriales	Phormidiaceae_A	Argonema	Argonema antarcticum	Scytonemataceae	Nostocales
GCF_023333595.1_ASM2333359v1_genomic	Brasilonema octagenarum	Brasilonema	Terrestrial	Soil crust	Cyanobacteriales	Phormidiaceae_A	Argonema	Argonema galeatum	Scytonemataceae	Nostocales
GCF_023546805.1_ASM2354680v1_genomic	Brasilonema bromeliae	Brasilonema	Terrestrial	Soil	Cyanobacteriales	Chroococcidiopsidaceae	Chroococcidiopsis	Chroococcidiopsis thermalis	Scytonemataceae	Nostocales
GCF_023558375.1_ASM2355837v1_genomic	Coleofasciculus sp.	Coleofascilculus	Terrestrial	Desert	Cyanobacteriales	Chroococcidiopsidaceae	CCMEE29	CCMEE29 sp023558375	Coleofasciculaceae	Oscillatoriales
GCF_023630615.1_ASM2363061v1_genomic	Coleofasciculus sp.	Coleofascilculus	Aquatic	Marine	PCC-6307	Cyanobiaceae	Parasynechococcus	Parasynechococcus sp900474185	Coleofasciculaceae	Oscillatoriales
GCF_023630635.1_ASM2363063v1_genomic	Tricholeus sp.	Tricholeus	Aquatic	Marine	PCC-6307	Cyanobiaceae	Parasynechococcus	Parasynechococcus sp002724845	Leptolyngbyaceae	Synechococcales
GCF_023630655.1_ASM2363065v1_genomic	Nodosilinea sp.	Nodosilinea	Aquatic	Marine	PCC-6307	Cyanobiaceae	Synechococcus_C	Synechococcus_C sp001040845	Leptolyngbyaceae	Synechococcales
GCF_023650955.1_ASM2365095v1_genomic	Leptolyngbya sp.	Leptolyngbya	Aquatic	Hot spring	Thermosynechococcales	Thermosynechococcaceae	Thermosynechococcus	Thermosynechococcus sp023650955	Leptolyngbyaceae	Synechococcales
GCF_023701635.1_ASM2370163v1_genomic	Coleofasciculus sp.	Coleofascilculus	Unspecified	Unknown	Cyanobacteriales	Nostocaceae	Anabaena	Anabaena cylindrica	Coleofasciculaceae	Oscillatoriales
GCF_023734775.1_ASM2373477v1_genomic	Coleofasciculus sp.	Coleofascilculus	Terrestrial	Soil (Moss dominated)	Cyanobacteriales	Nostocaceae	Nostoc	Nostoc commune_A	Coleofasciculaceae	Oscillatoriales
GCF_023983615.1_ASM2398361v1_genomic	Coleofasciculus sp.	Coleofascilculus	Aquatic	Photobioreactor	Cyanobacteriales	Geitlerinemaceae	Sodalinema	Sodalinema yuhuli	Coleofasciculaceae	Oscillatoriales
GCF_024178385.1_ASM2417838v1_genomic	Tricholeus sp.	Tricholeus	Aquatic	Lake	Cyanobacteriales	Coleofasciculaceae	UBA11153	UBA11153 sp024178385	Leptolyngbyaceae	Synechococcales
GCF_024220515.1_ASM2422051v1_genomic	Tricholeus sp.	Tricholeus	Aquatic	Seawater	Cyanobacteriales	PCC-6304	PCC-6304	PCC-6304 sp024220515	Leptolyngbyaceae	Synechococcales
GCF_024345355.1_ASM2434535v1_genomic	Leptolyngbya sp.	Leptolyngbya	Aquatic	Freshwater	PCC-6307	Cyanobiaceae	Cyanobium_A	Cyanobium_A usitatum	Leptolyngbyaceae	Synechococcales
GCF_024345375.1_ASM2434537v1_genomic	Microcoleus sp.	Microcoleus	Aquatic	Freshwater	PCC-6307	Cyanobiaceae	Cyanobium_A	Cyanobium_A sp024345375	Microcoleaceae	Oscillatoriales
GCF_024345395.1_ASM2434539v1_genomic	Phormidium sp.	Phormidium	Aquatic	Freshwater	PCC-6307	Cyanobiaceae	Cyanobium_A	Cyanobium_A sp024345395	Phormidiaceae	Oscillatoriales
GCF_024345415.1_ASM2434541v1_genomic	Leptolyngbya sp.	Leptolyngbya	Aquatic	Freshwater	PCC-6307	Cyanobiaceae	QBMD01	QBMD01 sp024345415	Leptolyngbyaceae	Synechococcales
GCF_024345435.1_ASM2434543v1_genomic	Coleofasciculus sp.	Coleofascilculus	Aquatic	Freshwater	PCC-6307	Cyanobiaceae	Cyanobium_A	Cyanobium_A usitatum	Coleofasciculaceae	Oscillatoriales
GCF_024345455.1_ASM2434545v1_genomic	Tricholeus sp.	Tricholeus	Aquatic	Freshwater	PCC-6307	Cyanobiaceae	Cyanobium_A	Cyanobium_A sp024345395	Leptolyngbyaceae	Synechococcales
GCF_024345475.1_ASM2434547v1_genomic	Coleofasciculus sp.	Coleofascilculus	Aquatic	Freshwater	PCC-6307	Cyanobiaceae	Cyanobium_A	Cyanobium_A sp024345475	Coleofasciculaceae	Oscillatoriales
GCF_024345495.1_ASM2434549v1_genomic	Microcoleus sp.	Microcoleus	Aquatic	Freshwater	PCC-6307	Cyanobiaceae	WH-5701	WH-5701 sp024345495	Microcoleaceae	Oscillatoriales
GCF_024345515.1_ASM2434551v1_genomic	Microcoleus sp.	Microcoleus	Aquatic	Freshwater	PCC-6307	Cyanobiaceae	Cyanobium	Cyanobium sp024345515	Microcoleaceae	Oscillatoriales
GCF_024345535.1_ASM2434553v1_genomic	Leptolyngbya sp.	Leptolyngbya	Aquatic	Freshwater	PCC-6307	Cyanobiaceae	Cyanobium	Cyanobium sp016882315	Leptolyngbyaceae	Synechococcales
GCF_024345555.1_ASM2434555v1_genomic	Leptolyngbya sp.	Leptolyngbya	Aquatic	Freshwater	PCC-6307	Cyanobiaceae	Vulcanococcus	Vulcanococcus limneticus	Leptolyngbyaceae	Synechococcales
GCF_024345575.1_ASM2434557v1_genomic	Phormidium sp.	Phormidium	Aquatic	Freshwater	PCC-6307	Cyanobiaceae	ATX-6F1	ATX-6F1 sp024345575	Phormidiaceae	Oscillatoriales
GCF_024345595.1_ASM2434559v1_genomic	Tricholeus sp.	Tricholeus	Aquatic	Freshwater	PCC-6307	Cyanobiaceae	Synechococcus_D	Synechococcus_D lacustris	Leptolyngbyaceae	Synechococcales
GCF_024345615.1_ASM2434561v1_genomic	Coleofasciculus sp.	Coleofascilculus	Aquatic	Freshwater	PCC-6307	Cyanobiaceae	Cyanobium_A	Cyanobium_A usitatum	Coleofasciculaceae	Oscillatoriales
GCF_024345635.1_ASM2434563v1_genomic	Tricholeus sp.	Tricholeus	Aquatic	Freshwater	PCC-6307	Cyanobiaceae	Cyanobium	Cyanobium minutissimum	Leptolyngbyaceae	Synechococcales
GCF_024345655.1_ASM2434565v1_genomic	Leptolyngbya sp.	Leptolyngbya	Aquatic	Freshwater	PCC-6307	Cyanobiaceae	MW101C3	MW101C3 sp002252635	Leptolyngbyaceae	Synechococcales
GCF_024345675.1_ASM2434567v1_genomic	Microcoleus sp.	Microcoleus	Aquatic	Freshwater	PCC-6307	Cyanobiaceae	Cyanobium	Cyanobium sp024346455	Microcoleaceae	Oscillatoriales
GCF_024345695.1_ASM2434569v1_genomic	Tricholeus sp.	Tricholeus	Aquatic	Freshwater	PCC-6307	Cyanobiaceae	MW101C3	MW101C3 sp002252635	Leptolyngbyaceae	Synechococcales
GCF_024345715.1_ASM2434571v1_genomic	Leptolyngbya sp.	Leptolyngbya	Aquatic	Freshwater	PCC-6307	Cyanobiaceae	Synechococcus_D	Synechococcus_D lacustris	Leptolyngbyaceae	Synechococcales
GCF_024345735.1_ASM2434573v1_genomic	Phormidium sp.	Phormidium	Aquatic	Freshwater	PCC-6307	Cyanobiaceae	Synechococcus_D	Synechococcus_D lacustris	Phormidiaceae	Oscillatoriales
GCF_024345755.1_ASM2434575v1_genomic	Leptolyngbya sp.	Leptolyngbya	Aquatic	Freshwater	PCC-6307	Cyanobiaceae	Cyanobium_A	Cyanobium_A usitatum	Leptolyngbyaceae	Synechococcales
GCF_024345775.1_ASM2434577v1_genomic	Oculatella sp.	Oculatella	Aquatic	Freshwater	PCC-6307	Cyanobiaceae	Vulcanococcus	Vulcanococcus sp024345835	Oculatellaceae	Synechococcales
GCF_024345795.1_ASM2434579v1_genomic	Tricholeus sp.	Tricholeus	Aquatic	Freshwater	PCC-6307	Cyanobiaceae	WH-5701	WH-5701 sp024345795	Leptolyngbyaceae	Synechococcales
GCF_024345815.1_ASM2434581v1_genomic	Leptolyngbya sp.	Leptolyngbya	Aquatic	Freshwater	PCC-6307	Cyanobiaceae	Cyanobium_A	Cyanobium_A sp024345375	Leptolyngbyaceae	Synechococcales
GCF_024345835.1_ASM2434583v1_genomic	Leptolyngbya sp.	Leptolyngbya	Aquatic	Freshwater	PCC-6307	Cyanobiaceae	Vulcanococcus	Vulcanococcus sp024345835	Leptolyngbyaceae	Synechococcales
GCF_024345855.1_ASM2434585v1_genomic	Leptolyngbya sp.	Leptolyngbya	Aquatic	Freshwater	PCC-6307	Cyanobiaceae	Vulcanococcus	Vulcanococcus sp024345855	Leptolyngbyaceae	Synechococcales
GCF_024345875.1_ASM2434587v1_genomic	Microcoleus sp.	Microcoleus	Aquatic	Freshwater	PCC-6307	Cyanobiaceae	WH-5701	WH-5701 sp000153045	Microcoleaceae	Oscillatoriales
GCF_024345895.1_ASM2434589v1_genomic	Nodosilinea sp.	Nodosilinea	Aquatic	Freshwater	PCC-6307	Cyanobiaceae	WH-5701	WH-5701 sp024345995	Leptolyngbyaceae	Synechococcales
GCF_024345915.1_ASM2434591v1_genomic	Microcoleus sp.	Microcoleus	Aquatic	Freshwater	PCC-6307	Cyanobiaceae	WH-5701	WH-5701 sp024345995	Microcoleaceae	Oscillatoriales
GCF_024345935.1_ASM2434593v1_genomic	Nodosilinea sp.	Nodosilinea	Aquatic	Freshwater	PCC-6307	Cyanobiaceae	WH-5701	WH-5701 sp024345995	Leptolyngbyaceae	Synechococcales
GCF_024345955.1_ASM2434595v1_genomic	Calothrix membranacea	Calothrix	Aquatic	Freshwater	PCC-6307	Cyanobiaceae	Cyanobium	Cyanobium sp024345975	Calotrichaceae	Nostocales
GCF_024345975.1_ASM2434597v1_genomic	Calothrix anomala	Calothrix	Aquatic	Freshwater	PCC-6307	Cyanobiaceae	Cyanobium	Cyanobium sp024345975	Calotrichaceae	Nostocales
GCF_024345995.1_ASM2434599v1_genomic	Nostoc parmeloides	Nostoc	Aquatic	Freshwater	PCC-6307	Cyanobiaceae	WH-5701	WH-5701 sp024345995	Nostocaceae	Nostocales
GCF_024346015.1_ASM2434601v1_genomic	Nostoc sp. FACHB-888	Nostoc	Aquatic	Freshwater	PCC-6307	Cyanobiaceae	WH-5701	WH-5701 sp024345995	Nostocaceae	Nostocales
GCF_024346035.1_ASM2434603v1_genomic	Pseudanabaena sp.	Pseudanabaena	Aquatic	Freshwater	PCC-6307	Cyanobiaceae	QBMD01	QBMD01 sp024345415	Pseudanabaenaceae	Synechococcales
GCF_024346055.1_ASM2434605v1_genomic	Anabaena sphaerica	Anabaena	Aquatic	Freshwater	PCC-6307	Cyanobiaceae	Cyanobium	Cyanobium sp024346055	Aphanizomenonaceae	Nostocales
GCF_024346075.1_ASM2434607v1_genomic	Anabaena subtropica	Anabaena	Aquatic	Freshwater	PCC-6307	Cyanobiaceae	Synechococcus_D	Synechococcus_D sp024346075	Aphanizomenonaceae	Nostocales
GCF_024346095.1_ASM2434609v1_genomic	Anabaena minutissima	Anabaena	Aquatic	Freshwater	PCC-6307	Cyanobiaceae	Synechococcus_D	Synechococcus_D lacustris	Aphanizomenonaceae	Nostocales
GCF_024346115.1_ASM2434611v1_genomic	Leptolyngbya sp.	Leptolyngbya	Aquatic	Freshwater	PCC-6307	Cyanobiaceae	Cyanobium	Cyanobium sp024346055	Leptolyngbyaceae	Synechococcales
GCF_024346135.1_ASM2434613v1_genomic	Nostoc calcicola	Nostoc	Aquatic	Freshwater	PCC-6307	Cyanobiaceae	NIES-981	NIES-981 sp024346135	Nostocaceae	Nostocales
GCF_024346155.1_ASM2434615v1_genomic	Anabaena sp.	Anabaena	Aquatic	Freshwater	PCC-6307	Cyanobiaceae	Cyanobium	Cyanobium minutissimum	Aphanizomenonaceae	Nostocales
GCF_024346175.1_ASM2434617v1_genomic	Nostoc sp. FACHB-87	Nostoc	Aquatic	Freshwater	PCC-6307	Cyanobiaceae	Vulcanococcus	Vulcanococcus limneticus	Nostocaceae	Nostocales
GCF_024346195.1_ASM2434619v1_genomic	Nostoc sp. FACHB-280	Nostoc	Aquatic	Freshwater	PCC-6307	Cyanobiaceae	Vulcanococcus	Vulcanococcus limneticus	Nostocaceae	Nostocales
GCF_024346215.1_ASM2434621v1_genomic	Anabaena azotica	Anabaena	Aquatic	Freshwater	PCC-6307	Cyanobiaceae	Synechococcus_D	Synechococcus_D lacustris	Aphanizomenonaceae	Nostocales
GCF_024346235.1_ASM2434623v1_genomic	Nostoc sp. FACHB-133	Nostoc	Aquatic	Freshwater	PCC-6307	Cyanobiaceae	Cyanobium_A	Cyanobium_A usitatum	Nostocaceae	Nostocales
GCF_024346255.1_ASM2434625v1_genomic	Coleofasciculus sp.	Coleofascilculus	Aquatic	Freshwater	PCC-6307	Cyanobiaceae	Cyanobium_A	Cyanobium_A usitatum	Coleofasciculaceae	Oscillatoriales
GCF_024346275.1_ASM2434627v1_genomic	Limnothrix sp.	Limnothrix	Aquatic	Freshwater	PCC-6307	Cyanobiaceae	Cyanobium_A	Cyanobium_A sp013205255	Pseudanabaenaceae	Synechococcales
GCF_024346295.1_ASM2434629v1_genomic	Scytonema hofmannii	Scytonema	Aquatic	Freshwater	PCC-6307	Cyanobiaceae	Cyanobium_A	Unassigned	Scytonemataceae	Nostocales
GCF_024346315.1_ASM2434631v1_genomic	Nostoc punctiforme	Nostoc	Aquatic	Freshwater	PCC-6307	Cyanobiaceae	ATX-6F1	ATX-6F1 sp024346315	Nostocaceae	Nostocales
GCF_024346335.1_ASM2434633v1_genomic	Nostoc Foliaceum	Nostoc	Aquatic	Freshwater	PCC-6307	Cyanobiaceae	Cyanobium_A	Cyanobium_A sp002252665	Nostocaceae	Nostocales
GCF_024346355.1_ASM2434635v1_genomic	Nostoc sp. FACHB-892	Nostoc	Aquatic	Freshwater	PCC-6307	Cyanobiaceae	NIES-981	NIES-981 sp024346355	Nostocaceae	Nostocales
GCF_024346375.1_ASM2434637v1_genomic	Iningainema tapete	Inigainema	Aquatic	Freshwater	PCC-6307	Cyanobiaceae	MW101C3	MW101C3 sp024346375	Scytonemataceae	Nostocales
GCF_024346395.1_ASM2434639v1_genomic	Phormidium tenue	Phormidium	Aquatic	Freshwater	PCC-6307	Cyanobiaceae	Cyanobium	Cyanobium sp019038465	Phormidiaceae	Oscillatoriales
GCF_024346415.1_ASM2434641v1_genomic	Microcoleus sp.	Microcoleus	Aquatic	Freshwater	PCC-6307	Cyanobiaceae	Cyanobium_A	Cyanobium_A sp002252665	Microcoleaceae	Oscillatoriales
GCF_024346435.1_ASM2434643v1_genomic	Nostoc sp. MG11	Nostoc	Aquatic	Freshwater	PCC-6307	Cyanobiaceae	Cyanobium_A	Cyanobium_A sp002252665	Nostocaceae	Nostocales
GCF_024346455.1_ASM2434645v1_genomic	Amazonocrinis nigriterrae	Amazonocrinis	Aquatic	Freshwater	PCC-6307	Cyanobiaceae	Cyanobium	Cyanobium sp024346455	Nostocaceae	Nostocales
GCF_024346475.1_ASM2434647v1_genomic	Oxynema sp.	Oxynema	Aquatic	Freshwater	PCC-6307	Cyanobiaceae	Cyanobium_A	Cyanobium_A sp024345395	Microcoleaceae	Oscillatoriales
GCF_024346495.1_ASM2434649v1_genomic	Leptolyngbya sp.	Leptolyngbya	Aquatic	Freshwater	PCC-6307	Cyanobiaceae	Cyanobium_A	Cyanobium_A usitatum	Leptolyngbyaceae	Synechococcales
GCF_024347835.1_ASM2434783v1_genomic	Brasilonema sp.	Brasilonema	Unspecified	Unknown	Thermosynechococcales	Thermosynechococcaceae	Acaryochloris	Acaryochloris marina	Scytonemataceae	Nostocales
GCF_024584745.1_ASM2458474v1_genomic	Richelia sinica	Richelia	Aquatic	Freshwater	Cyanobacteriales	Nostocaceae	Dolichospermum	Dolichospermum heterosporum	Nostocaceae	Nostocales
GCF_025127975.1_ASM2512797v1_genomic	Desmonostoc muscorum	Desmonostoc	Aquatic	Freshwater	PCC-6307	Cyanobiaceae	Cyanobium_A	Cyanobium_A sp013205255	Nostocaceae	Nostocales
GCF_025127995.1_ASM2512799v1_genomic	Synechococcus sp.	Synechococcus	Aquatic	Freshwater	PCC-6307	Cyanobiaceae	Cyanobium	Cyanobium sp025127995	Synechococcaceae	Synechococcales
GCF_025128015.1_ASM2512801v1_genomic	Nostoc sp. CHAB 5836	Nostoc	Aquatic	Freshwater	PCC-6307	Cyanobiaceae	MW101C3	MW101C3 sp002252635	Nostocaceae	Nostocales
GCF_025128055.1_ASM2512805v1_genomic	Nostoc sphaeroides CHAB 2801	Nostoc	Aquatic	Freshwater	PCC-6307	Cyanobiaceae	WH-5701	WH-5701 sp025128055	Nostocaceae	Nostocales
GCF_025128075.1_ASM2512807v1_genomic	Nostoc favosum	Nostoc	Aquatic	Freshwater	PCC-6307	Cyanobiaceae	QBMD01	QBMD01 sp003249115	Nostocaceae	Nostocales
GCF_025128095.1_ASM2512809v1_genomic	Nostoc sp. CHAB 5844	Nostoc	Aquatic	Freshwater	PCC-6307	Cyanobiaceae	CBW1002	CBW1002 sp025128095	Nostocaceae	Nostocales
GCF_025128115.1_ASM2512811v1_genomic	Nostoc sp. XA010	Nostoc	Aquatic	Freshwater	PCC-6307	Cyanobiaceae	QBMD01	QBMD01 sp003249115	Nostocaceae	Nostocales
GCF_025128135.1_ASM2512813v1_genomic	Nostoc mirabile	Nostoc	Aquatic	Freshwater	PCC-6307	Cyanobiaceae	QBMD01	QBMD01 sp003249115	Nostocaceae	Nostocales
GCF_025128155.1_ASM2512815v1_genomic	Nostoc sp. CHAB 5824	Nostoc	Aquatic	Freshwater	PCC-6307	Cyanobiaceae	QBMD01	QBMD01 sp003249115	Nostocaceae	Nostocales
GCF_025128175.1_ASM2512817v1_genomic	Nostoc sp.	Nostoc	Aquatic	Saline lake	PCC-6307	Cyanobiaceae	QBMD01	QBMD01 sp001885215	Nostocaceae	Nostocales
GCF_025128195.1_ASM2512819v1_genomic	Gloeobacter morelensis	Gloeobacter	Aquatic	Saline lake	PCC-6307	Cyanobiaceae	QBMD01	QBMD01 sp001885215	Gloeobacteraceae	Gloeobacterales
GCF_025128215.1_ASM2512821v1_genomic	Microcoleus vaginatus	Microcoleus	Aquatic	Marine	PCC-6307	Cyanobiaceae	Synechococcus_C	Synechococcus_C sp000063505	Microcoleaceae	Oscillatoriales
GCF_025128225.1_ASM2512822v1_genomic	Microcoleus vaginatus	Microcoleus	Aquatic	Saline lake	PCC-6307	Cyanobiaceae	QBMD01	QBMD01 sp001885215	Microcoleaceae	Oscillatoriales
GCF_025128255.1_ASM2512825v1_genomic	Argonema antarcticum	Argonema	Aquatic	Marine	PCC-6307	Cyanobiaceae	WH-5701	WH-5701 sp014224355	Oscillatoriaceae	Oscillatoriales
GCF_025128275.1_ASM2512827v1_genomic	Argonema galeatum	Argonema	Aquatic	Marine intertidal	Cyanobacteriales	Microcystaceae_B	Synechocystis	Synechocystis sp000478825	Oscillatoriaceae	Oscillatoriales
GCF_025200965.1_ASM2520096v1_genomic	Chroococcidiopsis sp.	Chroococcidiopsis	Unspecified	Unknown	Cyanobacteriales	Microcoleaceae	Limnospira	Limnospira fusiformis	Chroococcidiopsidaceae	Chroococcidiopsidales
GCF_025370715.1_ASM2537071v1_genomic	Chroococcidiopsis sp.	Chroococcidiopsis	Terrestrial	Puddle	Cyanobacteriales	PCC-6304	Unassigned	Unassigned	Chroococcidiopsidaceae	Chroococcidiopsidales
GCF_025370725.1_ASM2537072v1_genomic	Nostoc sp.	Nostoc	Terrestrial	Puddle	Cyanobacteriales	PCC-6304	Unassigned	Unassigned	Nostocaceae	Nostocales
GCF_025370755.1_ASM2537075v1_genomic	Laspinema sp.	Laspinema	Terrestrial	Puddle	Cyanobacteriales	PCC-6304	PCC-6304	Unassigned	Laspinemataceae	Oscillatoriales
GCF_025370775.1_ASM2537077v1_genomic	Laspinema sp.	Laspinema	Terrestrial	Puddle	Cyanobacteriales	Oscillatoriaceae	Unassigned	Unassigned	Laspinemataceae	Oscillatoriales
GCF_025370785.1_ASM2537078v1_genomic	Laspinema sp.	Laspinema	Terrestrial	Puddle	Cyanobacteriales	PCC-6304	PCC-6304	Unassigned	Laspinemataceae	Oscillatoriales
GCF_025370815.1_ASM2537081v1_genomic	Ancylothrix sp.	Ancylothrix	Terrestrial	Puddle	Cyanobacteriales	PCC-6304	PCC-6304	Unassigned	Phormidiaceae	Oscillatoriales
GCF_025677855.1_ASM2567785v1_genomic	Laspinema sp.	Laspinema	Aquatic	Freshwater	Cyanobacteriales	Nostocaceae	Aulosira	Aulosira diplosiphon	Laspinemataceae	Oscillatoriales
GCF_025753815.1_ASM2575381v1_genomic	Laspinema sp.	Laspinema	Aquatic	River	Cyanobacteriales	Nostocaceae	Hassallia	Unassigned	Laspinemataceae	Oscillatoriales
GCF_025860405.1_ASM2586040v1_genomic	Tolypothrix sp.	Tolypothrix	Terrestrial	Soil	Cyanobacteriales	Nostocaceae	Aulosira	Aulosira diplosiphon	Tolypotrichaceae	Nostocales
GCF_026127265.1_ASM2612726v1_genomic	Nostoc sp. PCC 7120	Nostoc	Bryophyte	Bryophyte	Cyanobacteriales	Nostocaceae	Nostoc	Unassigned	Nostocaceae	Nostocales
GCF_026127295.1_ASM2612729v1_genomic	Synechococcus sp.	Synechococcus	Aquatic	Freshwater	Cyanobacteriales	Microcystaceae_B	Synechocystis	Synechocystis sp000284455	Synechococcaceae	Synechococcales
GCF_026130165.1_ASM2613016v1_genomic	Kamptonema sp.	Kamptonema	Aquatic	Lake	Cyanobacteriales	Spirulinaceae	Spirulina_A	Unassigned	Microcoleaceae	Oscillatoriales
GCF_026130175.1_ASM2613017v1_genomic	Parasynechococcus marenigrum	Parasynechococcus	Aquatic	Lake	Cyanobacteriales	Microcoleaceae	Microcoleus	Unassigned	Synechococcaceae	Synechococcales
GCF_026222535.1_ASM2622253v1_genomic	Microcystis sp.	Microcystis	Aquatic	Lake	Cyanobacteriales	Microcystaceae	Microcystis	Microcystis wesenbergii	Microcystaceae	Chroococcales
GCF_026240635.1_ASM2624063v1_genomic	Microcystis aeruginosa	Microcystis	Aquatic	Hot spring	PCC-7407	PCC-7407	Unassigned	Unassigned	Microcystaceae	Chroococcales
GCF_026735145.1_ASM2673514v1_genomic	Microcystis aeruginosa	Microcystis	Aquatic	Reservoir	Leptolyngbyales	Leptolyngbyaceae	Leptolyngbya	Leptolyngbya boryana	Microcystaceae	Chroococcales
GCF_026802175.1_ASM2680217v1_genomic	Mastigocladopsis repens	Mastigocladopsis	Aquatic	Hot spring	Elainellales	Elainellaceae	CCP2	Unassigned	Symphyonemataceae	Nostocales
GCF_027359355.1_ASM2735935v1_genomic	Fischerella sp.	Fischerella	Aquatic	Marine	PCC-6307	Cyanobiaceae	Prochlorococcus_B	Unassigned	Hapalosiphonaceae	Nostocales
GCF_027359375.1_ASM2735937v1_genomic	Rivularia sp.	Rivularia	Aquatic	Marine	PCC-6307	Cyanobiaceae	Prochlorococcus_D	Prochlorococcus_D sp000760175	Rivulariaceae	Nostocales
GCF_027359395.1_ASM2735939v1_genomic	Geitlerinema sp.	Geitlerinema	Aquatic	Lake	PCC-6307	Cyanobiaceae	Prochlorococcus_B	Unassigned	Coleofasciculaceae	Oscillatoriales
GCF_027359415.1_ASM2735941v1_genomic	Oscillatoria acuminata	Oscillatoria	Aquatic	Marine	PCC-6307	Cyanobiaceae	Prochlorococcus	Unassigned	Oscillatoriaceae	Oscillatoriales
GCF_027359475.1_ASM2735947v1_genomic	Anabaena cylindrica	Anabaena	Aquatic	Marine	PCC-6307	Cyanobiaceae	Prochlorococcus_B	Prochlorococcus_B marinus_B	Aphanizomenonaceae	Nostocales
GCF_027359525.1_ASM2735952v1_genomic	Baaleninema simplex	Baaleninema	Aquatic	Lake	PCC-6307	Cyanobiaceae	Prochlorococcus_B	Unassigned	Oscillatoriaceae	Oscillatoriales
GCF_027359575.1_ASM2735957v1_genomic	Fischerella sp.	Fischerella	Aquatic	Marine	PCC-6307	Cyanobiaceae	Prochlorococcus_B	Unassigned	Hapalosiphonaceae	Nostocales
GCF_027359595.1_ASM2735959v1_genomic	Synechocystis sp.	Synechocystis	Aquatic	Marine	PCC-6307	Cyanobiaceae	Prochlorococcus_B	Unassigned	Merismopediaceae	Synechococcales
GCF_027942295.1_ASM2794229v1_genomic	Fischerella sp.	Fischerella	Aquatic	Lake	Pseudanabaenales	Pseudanabaenaceae	Pseudanabaena	Unassigned	Hapalosiphonaceae	Nostocales
GCF_900009135.1_BBR_PRJEB10991_v2_genomic	Scytonema hofmannii	Scytonema	Aquatic	River	Cyanobacteriales	Microcoleaceae	Planktothrix	Planktothrix sp900009135	Scytonemataceae	Nostocales
GCF_900009145.1_BBR_PRJEB10993_genomic	Limnospira indica	Limnospira	Aquatic	Fish farm pond	Cyanobacteriales	Microcoleaceae	Planktothrix	Planktothrix tepida	Sirenicapillariaceae	Oscillatoriales
GCF_900009265.2_PCC_9631_PRJEB10994_v2_genomic	Leptolyngbya boryana	Leptolyngbya	Unspecified	Unknown	Cyanobacteriales	Microcoleaceae	Planktothrix	Planktothrix paucivesiculata	Leptolyngbyaceae	Synechococcales
GCF_900009275.2_Planktothrix_rubescens_PCC_7821_genomic	Leptolyngbya boryana	Leptolyngbya	Aquatic	Lake	Cyanobacteriales	Microcoleaceae	Planktothrix	Planktothrix rubescens	Leptolyngbyaceae	Synechococcales
GCF_900010725.2_PCC_8927_PRJEB10992_v2_genomic	Nostoc linckia NIES-25	Nostoc	Aquatic	Sewage plant	Cyanobacteriales	Microcoleaceae	Planktothrix	Planktothrix serta	Nostocaceae	Nostocales
GCF_900047545.1_m9_genomic	Calothrix sp.	Calothrix	Sponge	Sponge	PCC-6307	Cyanobiaceae	Synechococcus_B	Synechococcus_B spongiarum_C	Calotrichaceae	Nostocales
GCF_900088535.1_ASM90008853v1_genomic	Calothrix sp.	Calothrix	Aquatic	Marine	PCC-6307	Cyanobiaceae	NIES-981	NIES-981 sp900088535	Calotrichaceae	Nostocales
GCF_900177365.1_IMG-taxon_2708742537_annotated_assembly_genomic	Leptolyngbya boryana	Leptolyngbya	Unspecified	Unknown	Cyanobacteriales	Cyanobacteriaceae	Limnothrix	Limnothrix sp001693275	Leptolyngbyaceae	Synechococcales
GCF_900177825.1_IMG-taxon_2708742468_annotated_assembly_genomic	Nostoc linckia	Nostoc	Unspecified	Unknown	Cyanobacteriales	Cyanobacteriaceae	Limnothrix	Limnothrix sp001693275	Nostocaceae	Nostocales
GCF_900185595.1_CalSC01_2013_genomic	Nostoc linckia	Nostoc	Diatom	Diatom endosymbiont	Cyanobacteriales	Nostocaceae	Calothrix_A	Calothrix_A rhizosoleniae	Nostocaceae	Nostocales
GCF_900473895.1_N32_genomic	Nostoc linckia	Nostoc	Aquatic	Marine	PCC-6307	Cyanobiaceae	Parasynechococcus	Parasynechococcus sp002724845	Nostocaceae	Nostocales
GCF_900473925.1_N5_genomic	Nostoc Linckia	Nostoc	Aquatic	Marine	PCC-6307	Cyanobiaceae	Parasynechococcus	Parasynechococcus sp002724845	Nostocaceae	Nostocales
GCF_900473935.1_UW105_genomic	Nostoc linckia	Nostoc	Aquatic	Marine	PCC-6307	Cyanobiaceae	Synechococcus_C	Synechococcus_C sp002171995	Nostocaceae	Nostocales
GCF_900473955.1_GEYO_genomic	Nostoc linckia	Nostoc	Aquatic	Marine	PCC-6307	Cyanobiaceae	Synechococcus_C	Synechococcus_C sp001632165	Nostocaceae	Nostocales
GCF_900473965.1_UW179A_genomic	Nostoc linckia	Nostoc	Aquatic	Marine	PCC-6307	Cyanobiaceae	Synechococcus_C	Synechococcus_C sp900473965	Nostocaceae	Nostocales
GCF_900473975.1_N26_genomic	Nostoc linckia	Nostoc	Aquatic	Marine	PCC-6307	Cyanobiaceae	Parasynechococcus	Parasynechococcus sp002724845	Nostocaceae	Nostocales
GCF_900474015.1_UW106_genomic	Nostoc linckia	Nostoc	Aquatic	Marine	PCC-6307	Cyanobiaceae	Parasynechococcus	Parasynechococcus sp900474185	Nostocaceae	Nostocales
GCF_900474045.1_N19_genomic	Nostoc sp.	Nostoc	Aquatic	Marine	PCC-6307	Cyanobiaceae	Parasynechococcus	Parasynechococcus sp002724845	Nostocaceae	Nostocales
GCF_900474085.1_UW86_genomic	Nostoc linckia	Nostoc	Aquatic	Marine	PCC-6307	Cyanobiaceae	Parasynechococcus	Parasynechococcus sp002724845	Nostocaceae	Nostocales
GCF_900474185.1_UW69_genomic	Synechocystis sp.	Synechocystis	Aquatic	Marine	PCC-6307	Cyanobiaceae	Parasynechococcus	Parasynechococcus sp900474185	Merismopediaceae	Synechococcales
GCF_900474245.1_UW179B_genomic	Thermosynechococcus elongatus	Thermosynechococcus	Aquatic	Marine	PCC-6307	Cyanobiaceae	Synechococcus_C	Synechococcus_C sp000230675	Synechococcaceae	Synechococcales
GCF_900474295.1_UW140_genomic	Nostoc sp. PCC 7120	Nostoc	Aquatic	Marine	PCC-6307	Cyanobiaceae	Synechococcus_C	Synechococcus_C sp900474295	Nostocaceae	Nostocales
GCF_900659865.1_H1P_genomic	Trichormus variabilis	Trichormus	Aquatic	Beach	Cyanobacteriales	Xenococcaceae	Hyella	Hyella patelloides	Nostocaceae	Nostocales
GCF_903969095.1_PL10110_genomic	Westiellopsis prolifica	Westiellopsis	Unspecified	Unknown	Cyanobacteriales	Microcoleaceae	Planktothrix	Planktothrix rubescens	Hapalosiphonaceae	Nostocales
GCF_904830765.1_PA_NIVACYA_genomic	Cyanobacterium aponinum	Cyanobacterium	Unspecified	Unknown	Cyanobacteriales	Microcoleaceae	Planktothrix	Planktothrix agardhii	Geminocystaceae	Chroococcales
GCF_904830775.1_P._agardhii_No.2A_genomic	Sodalinema gerasimenkoae	Sodalinema	Unspecified	Unknown	Cyanobacteriales	Microcoleaceae	Planktothrix	Planktothrix agardhii	Leptolyngbyaceae	Synechococcales
GCF_904830845.1_PA_No.365_genomic	Microcoleus asticus	Microcoleus	Unspecified	Unknown	Cyanobacteriales	Microcoleaceae	Planktothrix	Planktothrix agardhii	Microcoleaceae	Oscillatoriales
GCF_904830855.1_PA_No.66_genomic	Anabaena cylindrica	Anabaena	Unspecified	Unknown	Cyanobacteriales	Microcoleaceae	Planktothrix	Planktothrix agardhii	Aphanizomenonaceae	Nostocales
GCF_904830885.1_P._agardhii_PCC_7811_genomic	Nostoc sp. PCC 7120	Nostoc	Aquatic	Water	Cyanobacteriales	Microcoleaceae	Planktothrix	Planktothrix agardhii	Nostocaceae	Nostocales
GCF_904830915.1_P._agardhii_PCC7805_genomic	Anabaena cylindrica	Anabaena	Unspecified	Unknown	Cyanobacteriales	Microcoleaceae	Planktothrix	Planktothrix agardhii	Aphanizomenonaceae	Nostocales
GCF_904830925.1_P._pseudagardhii_No.713_genomic	Anabaena variabilis	Anabaena	Unspecified	Unknown	Cyanobacteriales	Microcoleaceae	Planktothrix	Planktothrix tepida	Aphanizomenonaceae	Nostocales
GCF_904830935.1_P._agardhii_No.976_genomic	Trichormus variabilis	Trichormus	Unspecified	Unknown	Cyanobacteriales	Microcoleaceae	Planktothrix	Planktothrix agardhii	Nostocaceae	Nostocales
GCF_904830945.1_P._agardhii_No.758_genomic	Leptolyngbya sp.	Leptolyngbya	Unspecified	Unknown	Cyanobacteriales	Microcoleaceae	Planktothrix	Planktothrix rubescens	Leptolyngbyaceae	Synechococcales
GCF_904830955.1_P._tepida_PCC9214_genomic	Aulosira sp.	Aulosira	Aquatic	Fish farm pond	Cyanobacteriales	Microcoleaceae	Planktothrix	Planktothrix tepida	Fortieaceae	Nostocales
GCF_947331815.1_uoEpiScrs1.Cyanobacterium_sp_1.1_genomic	Anabaena lutea	Anabaena	Diatom	Diatom endosymbiont	Cyanobacteriales	Microcystaceae_A	Rippkaea	Unassigned	Aphanizomenonaceae	Nostocales
private_X5_metawrap_bin.1	Anabaena variabilis	Anabaena	Lichen	Lichen	Cyanobacteriales	Nostocaceae	Nostoc	Unassigned	Aphanizomenonaceae	Nostocales
public_SRR11456913_metawrap_bin.11	Nostoc spongiaeforme	Nostoc	Lichen	Lichen	Cyanobacteriales	Nostocaceae	Nostoc	Nostoc sp017114985	Nostocaceae	Nostocales
public_SRR11456915_metawrap_bin.3	Nostoc linckia	Nostoc	Lichen	Lichen	Cyanobacteriales	Nostocaceae	Nostoc	Nostoc punctiforme_A	Nostocaceae	Nostocales
public_SRR11456918_metawrap_bin.3	Anabaena catenula	Anabaena	Lichen	Lichen	Cyanobacteriales	Nostocaceae	Nostoc	Nostoc sp017115045	Aphanizomenonaceae	Nostocales
public_SRR11456919_metawrap_bin.5	Fortiea sp.	Fortiea	Lichen	Lichen	Cyanobacteriales	Nostocaceae	Nostoc	Nostoc sp017115085	Fortieaceae	Nostocales
public_SRR11456921_metawrap_bin.3	Anabaena sp.	Anabaena	Lichen	Lichen	Cyanobacteriales	Nostocaceae	Nostoc	Nostoc sp017114945	Aphanizomenonaceae	Nostocales
public_SRR11456922_metawrap_bin.2	Anabaena sp.	Anabaena	Lichen	Lichen	Cyanobacteriales	Chamaesiphonaceae	JAAFHZ01	Unassigned	Aphanizomenonaceae	Nostocales
public_SRR11456922_metawrap_bin.4	Rivularia sp.	Rivularia	Lichen	Lichen	Cyanobacteriales	Chamaesiphonaceae	JAAFHZ01	Unassigned	Rivulariaceae	Nostocales
public_SRR11456923_metawrap_bin.7	Calothrix sp.	Calothrix	Lichen	Lichen	Cyanobacteriales	Nostocaceae	Nostoc	Nostoc sp017115105	Calotrichaceae	Nostocales
public_SRR14721954_metawrap_bin.4	Synechococcus sp.	Synechococcus	Lichen	Lichen	Cyanobacteriales	Nostocaceae	Nostoc	Unassigned	Synechococcaceae	Synechococcales
public_SRR14721957_metawrap_bin.4	Leptolyngbya boryana	Leptolyngbya	Lichen	Lichen	Cyanobacteriales	Nostocaceae	Stigonema	Unassigned	Leptolyngbyaceae	Synechococcales
public_SRR14722086_metawrap_bin.3	Synechococcus elongatus	Synechococcus	Lichen	Lichen	Cyanobacteriales	Chroococcidiopsidaceae	Unassigned	Unassigned	Synechococcaceae	Synechococcales
public_SRR14722086_metawrap_bin.4	Anabaena sp.	Anabaena	Lichen	Lichen	Cyanobacteriales	Chroococcidiopsidaceae	JAFAVL01	Unassigned	Aphanizomenonaceae	Nostocales
public_SRR14722086_metawrap_bin.7	Acaryochloris marina	Acaryochloris	Lichen	Lichen	Cyanobacteriales	Nostocaceae	Stigonema	Unassigned	Acaryochloridaceae	Acaryochloridales
public_SRR14722145_metawrap_bin.2	Arthrospira platensis	Arthrospira	Lichen	Lichen	Cyanobacteriales	Nostocaceae	Nostoc	Unassigned	Microcoleaceae	Oscillatoriales
public_SRR14722149_metawrap_bin.1	Planktothrix paucivesiculata	Planktothrix	Lichen	Lichen	Cyanobacteriales	Nostocaceae	Nostoc	Unassigned	Oscillatoriaceae	Oscillatoriales
public_SRR14722161_metawrap_bin.1	Synechococcus sp.	Synechococcus	Lichen	Lichen	Cyanobacteriales	Nostocaceae	Nostoc	Unassigned	Synechococcaceae	Synechococcales
public_SRR14722176_metawrap_bin.1	Synechococcus sp.	Synechococcus	Lichen	Lichen	Cyanobacteriales	Nostocaceae	Unassigned	Unassigned	Synechococcaceae	Synechococcales
public_SRR14722230_metawrap_bin.2	Planktothrix agardhii	Planktothrix	Lichen	Lichen	Cyanobacteriales	Nostocaceae	Iningainema	Unassigned	Oscillatoriaceae	Oscillatoriales
public_SRR14722282_metawrap_bin.1	Planktothrix agardhii	Planktothrix	Lichen	Lichen	Cyanobacteriales	Nostocaceae	Nostoc	Nostoc sp017114995	Oscillatoriaceae	Oscillatoriales
public_SRR14722285_metawrap_bin.1	Planktothrix agardhii	Planktothrix	Lichen	Lichen	Cyanobacteriales	Nostocaceae	Nostoc	Unassigned	Oscillatoriaceae	Oscillatoriales
public_SRR14722307_metawrap_bin.1	Planktothrix agardhii	Planktothrix	Lichen	Lichen	Cyanobacteriales	Nostocaceae	Calothrix	Unassigned	Oscillatoriaceae	Oscillatoriales
public_SRR1531545_metawrap_bin.1	Planktothrix agardhii	Planktothrix	Lichen	Lichen	Cyanobacteriales	Nostocaceae	Nostoc	Nostoc sp017115165	Oscillatoriaceae	Oscillatoriales
public_SRR1531569_metawrap_bin.1	Planktothrix agardhii	Planktothrix	Lichen	Lichen	Leptolyngbyales	Leptolyngbyaceae	Unassigned	Unassigned	Oscillatoriaceae	Oscillatoriales
public_SRR1531569_metawrap_bin.2	Planktothrix agardhii	Planktothrix	Lichen	Lichen	Cyanobacteriales	Nostocaceae	Calothrix	Unassigned	Oscillatoriaceae	Oscillatoriales
public_SRR1531569_metawrap_bin.6	Planktothrix agardhii	Planktothrix	Lichen	Lichen	Cyanobacteriales	Chroococcidiopsidaceae	Unassigned	Unassigned	Oscillatoriaceae	Oscillatoriales
public_SRR1531569_metawrap_bin.7	Planktothrix agardhii	Planktothrix	Lichen	Lichen	Leptolyngbyales	Leptolyngbyaceae	Leptolyngbya	Unassigned	Oscillatoriaceae	Oscillatoriales

## Sheet: Table S2 CheckM CheckM2 QC 
Table S2: CheckM and CheckM2 quality scoring of completeness and contamination. Genomes found to have >90% completeness and <5% contamination in either quality assessment tool were selected for subsequent analyses.
Name	CheckM_completeness	CheckM_contamination	CheckM2_Completeness	CheckM2_Contamination	CheckM2_Completeness_Model_Used	CheckM2_Translation_Table_Used	CheckM2_Coding_Density	CheckM2_Contig_N50	CheckM2_Average_Gene_Length	CheckM2_Genome_Size	CheckM2_GC_Content	CheckM2_Total_Coding_Sequences	CheckM2_Additional_Notes
GCA_001858525.1_ASM185852v1_genomic	74.28	1.9	99.62	2.21	Gradient Boost (General Model)	11	0.871	233499	312.897	3030228	0.51	2816	None
GCA_001899315.1_ASM189931v1_genomic	71.92	6.88	95.46	4.59	Gradient Boost (General Model)	11	0.89	3231268	354.093	5494645	0.49	4612	None
GCA_003149345.1_ASM314934v1_genomic	74.28	3.17	97.5	5.45	Gradient Boost (General Model)	11	0.853	908570	308.17	2980943	0.53	2755	None
GCA_003149375.1_ASM314937v1_genomic	73.87	1.9	95.12	2.23	Gradient Boost (General Model)	11	0.859	313937	317.304	2788942	0.54	2520	None
GCA_016706695.1_ASM1670669v1_genomic	70.12	7.25	94.24	3.03	Gradient Boost (General Model)	11	0.884	330807	316.094	6032000	0.49	5636	None
GCA_016712465.1_ASM1671246v1_genomic	73.41	9.24	99.51	8.72	Gradient Boost (General Model)	11	0.874	7020619	332.177	7351652	0.53	6460	None
GCA_016714375.1_ASM1671437v1_genomic	70.7	7.29	99.06	4.95	Gradient Boost (General Model)	11	0.876	626264	284.465	6296033	0.49	6488	None
GCA_016716945.1_ASM1671694v1_genomic	70.83	7.38	93.81	3.14	Gradient Boost (General Model)	11	0.872	300489	281.933	6212384	0.49	6433	None
GCA_016718315.1_ASM1671831v1_genomic	71.11	7.02	95.93	3.33	Gradient Boost (General Model)	11	0.889	939221	323.362	6089269	0.49	5592	None
GCA_016719695.1_ASM1671969v1_genomic	72.87	9.78	96.68	8.17	Gradient Boost (General Model)	11	0.872	1325255	330.222	7281018	0.53	6420	None
GCA_016720765.1_ASM1672076v1_genomic	72.06	7.29	94.48	5.74	Gradient Boost (General Model)	11	0.892	810156	320.524	6328625	0.49	5884	None
GCA_016721225.1_ASM1672122v1_genomic	70.29	7.43	92.78	3.68	Gradient Boost (General Model)	11	0.884	242459	295.931	5898361	0.49	5894	None
GCA_016788365.1_ASM1678836v1_genomic	69.52	8.15	88.83	4.78	Gradient Boost (General Model)	11	0.874	38035	323.764	6329006	0.53	5707	None
GCA_017303615.1_ASM1730361v1_genomic	70.15	5.66	89.48	1.03	Gradient Boost (General Model)	11	0.905	130535	352.819	5062712	0.49	4334	None
GCA_017987375.1_ASM1798737v1_genomic	64.36	4.85	86.27	2.22	Gradient Boost (General Model)	11	0.903	49402	336.377	4866864	0.48	4360	None
GCA_017989675.1_ASM1798967v1_genomic	62.91	5.63	89.04	2.35	Gradient Boost (General Model)	11	0.904	23005	324.505	4984154	0.48	4636	None
GCA_017998685.1_ASM1799868v1_genomic	65.94	6.75	87.84	2.94	Gradient Boost (General Model)	11	0.911	14135	318.261	4668833	0.48	4460	None
GCA_019634025.1_ASM1963402v1_genomic	64.64	2.04	78.72	0.62	Gradient Boost (General Model)	11	0.878	16489	304.956	2484871	0.48	2390	None
GCA_021323475.1_ASM2132347v1_genomic	72.64	3.53	94.89	2.97	Gradient Boost (General Model)	11	0.857	21606	296.45	3338556	0.52	3224	None
GCA_021732305.1_ASM2173230v1_genomic	70.7	6.88	97.29	4.12	Gradient Boost (General Model)	11	0.902	70226	340.41	5936340	0.48	5251	None
GCA_021772095.1_ASM2177209v1_genomic	73.64	9.94	92.36	3.2	Gradient Boost (General Model)	11	0.859	52068	351.507	8125928	0.5	6628	None
GCA_021772135.1_ASM2177213v1_genomic	73.01	7.61	92.93	2.21	Gradient Boost (General Model)	11	0.895	27702	308.365	5918230	0.49	5736	None
GCA_021772155.1_ASM2177215v1_genomic	68.94	10.27	88.43	7.28	Gradient Boost (General Model)	11	0.883	12520	314.708	7005731	0.52	6566	None
GCA_024998755.1_ASM2499875v1_genomic	70.94	0.54	93.91	0.24	Gradient Boost (General Model)	11	0.846	1488955	317.385	2489923	0.43	2216	None
GCA_027448865.1_ASM2744886v1_genomic	61.32	3.17	75.49	2.97	Gradient Boost (General Model)	11	0.86	12837	274.225	2688170	0.53	2816	None
GCA_903826385.1_freshwater_MAG_---_Umea1p2_bin-0125_genomic	73.14	1.63	97.65	2.12	Gradient Boost (General Model)	11	0.851	188809	323.192	2979051	0.53	2618	None
GCA_903835245.1_freshwater_MAG_---_Umea_bin-03849_genomic	73.14	1.63	97.68	2.24	Gradient Boost (General Model)	11	0.85	258973	323.885	2991036	0.53	2622	None
GCA_903839075.1_freshwater_MAG_---_Umea1p3_bin-338_genomic	73.14	1.63	97.46	2.24	Gradient Boost (General Model)	11	0.85	301420	323.483	2989940	0.53	2624	None
GCA_903866275.1_freshwater_MAG_---_Umea1_bin-2013_genomic	73.14	1.63	97.68	2.25	Gradient Boost (General Model)	11	0.851	258973	323.145	2997741	0.53	2635	None
GCA_910577395.1_MGBC104891_genomic	66.67	1.13	99.17	0.23	Neural Network (Specific Model)	11	0.907	156111	311.201	1889503	0.36	1839	None
GCA_910577515.1_MGBC104636_genomic	66.89	1.18	97.46	0.17	Neural Network (Specific Model)	11	0.913	278904	315.115	1925513	0.34	1862	None
GCA_910577635.1_MGBC104987_genomic	65.04	0.27	97.77	0.4	Neural Network (Specific Model)	11	0.919	71731	302.54	1860538	0.32	1890	None
GCA_910578465.1_MGBC110388_genomic	66.53	1.72	95.47	0.24	Neural Network (Specific Model)	11	0.898	490517	319.736	1963546	0.37	1840	None
GCA_910579975.1_MGBC118087_genomic	62.73	1.09	99.24	2.16	Neural Network (Specific Model)	11	0.932	56719	300.283	1807269	0.33	1876	None
GCA_910583725.1_MGBC122484_genomic	67.35	1.45	99.39	0.39	Neural Network (Specific Model)	11	0.835	91076	304.858	2507281	0.36	2293	None
GCA_910583875.1_MGBC124931_genomic	66.35	2.47	98.45	0.33	Neural Network (Specific Model)	11	0.904	416976	320.951	2044745	0.29	1923	None
GCA_910584405.1_MGBC124934_genomic	62.95	1.09	99.73	0.14	Neural Network (Specific Model)	11	0.903	156986	288.003	2241956	0.34	2349	None
GCF_000007925.1_ASM792v1_genomic	100	0	99.99	0.01	Neural Network (Specific Model)	11	0.889	1751080	272.636	1751080	0.36	1908	None
GCF_000009705.1_ASM970v1_genomic	99	0	99.99	0.38	Neural Network (Specific Model)	11	0.826	6413771	322.854	7211789	0.41	6159	None
GCF_000009725.1_ASM972v1_genomic	99.73	0	100	0.05	Neural Network (Specific Model)	11	0.868	3573470	307.891	3947019	0.47	3713	None
GCF_000010065.1_ASM1006v1_genomic	99.73	0	99.99	0.65	Neural Network (Specific Model)	11	0.889	2696255	297.583	2696255	0.55	2691	None
GCF_000010625.1_ASM1062v1_genomic	100	0.63	100	0.11	Neural Network (Specific Model)	11	0.801	5842795	278.811	5842795	0.42	5605	None
GCF_000011345.1_ASM1134v1_genomic	99.73	0	99.98	0	Neural Network (Specific Model)	11	0.897	2593857	308.671	2593857	0.54	2520	None
GCF_000011385.1_ASM1138v1_genomic	96.06	1.63	99.98	0.45	Neural Network (Specific Model)	11	0.89	4659019	306.476	4659019	0.62	4517	None
GCF_000011465.1_ASM1146v1_genomic	99.46	0.27	99.99	0.03	Neural Network (Specific Model)	11	0.901	1657990	259.818	1657990	0.31	1921	None
GCF_000011485.1_ASM1148v1_genomic	99.18	0.14	99.99	0.04	Neural Network (Specific Model)	11	0.833	2410873	261.947	2410873	0.51	2565	None
GCF_000012465.1_ASM1246v1_genomic	98.64	0	99.99	0.09	Neural Network (Specific Model)	11	0.872	1842899	253.393	1842899	0.35	2117	None
GCF_000012505.1_ASM1250v1_genomic	99.46	0	99.97	0.1	Neural Network (Specific Model)	11	0.904	2234828	274.748	2234828	0.54	2461	None
GCF_000012525.1_ASM1252v1_genomic	100	0	99.99	0.05	Neural Network (Specific Model)	11	0.889	2695903	298.818	2742269	0.55	2725	None
GCF_000012625.1_ASM1262v1_genomic	99.73	0	100	0.08	Neural Network (Specific Model)	11	0.879	2510659	255.242	2510659	0.59	2892	None
GCF_000012645.1_ASM1264v1_genomic	99.73	0	100	0.02	Neural Network (Specific Model)	11	0.901	1709204	267.613	1709204	0.31	1922	None
GCF_000013205.1_ASM1320v1_genomic	98.37	1.49	100	1.01	Neural Network (Specific Model)	11	0.86	2932766	306.355	2932766	0.6	2750	None
GCF_000013225.1_ASM1322v1_genomic	98.64	0.54	99.99	0.02	Neural Network (Specific Model)	11	0.86	3046682	307.707	3046682	0.58	2844	None
GCF_000014585.1_ASM1458v1_genomic	99.73	0	99.99	0.1	Neural Network (Specific Model)	11	0.873	2606748	264.613	2606748	0.52	2879	None
GCF_000015645.1_ASM1564v1_genomic	99.64	0	99.98	0.07	Neural Network (Specific Model)	11	0.908	1669886	267.86	1669886	0.31	1891	None
GCF_000015665.1_ASM1566v1_genomic	100	0	100	0.09	Neural Network (Specific Model)	11	0.887	1704176	265.506	1704176	0.31	1901	None
GCF_000015685.1_ASM1568v1_genomic	98.91	0	99.99	0.07	Neural Network (Specific Model)	11	0.869	1864731	251.302	1864731	0.35	2155	None
GCF_000015705.1_ASM1570v1_genomic	99.73	0.14	99.99	0.17	Neural Network (Specific Model)	11	0.832	2682675	272.414	2682675	0.5	2742	None
GCF_000015965.1_ASM1596v1_genomic	99.46	0	100	0.02	Neural Network (Specific Model)	11	0.907	1641879	265.344	1641879	0.31	1875	None
GCF_000017845.1_ASM1784v1_genomic	99.95	0.27	99.99	0.07	Neural Network (Specific Model)	11	0.859	4934271	307.399	5460377	0.38	5091	None
GCF_000018065.1_ASM1806v1_genomic	99.73	0.27	100	0.22	Neural Network (Specific Model)	11	0.897	1738790	262.178	1738790	0.31	1986	None
GCF_000018105.1_ASM1810v1_genomic	99.73	5.3	98.05	5.82	Gradient Boost (General Model)	11	0.839	6503724	301.718	8361599	0.47	7769	None
GCF_000018585.1_ASM1858v1_genomic	99.73	0	99.99	0.03	Neural Network (Specific Model)	11	0.896	1688963	272.806	1688963	0.38	1854	None
GCF_000019485.1_ASM1948v1_genomic	100	0	100	0.01	Neural Network (Specific Model)	11	0.878	3008047	309.017	3409935	0.49	3233	None
GCF_000020025.1_ASM2002v1_genomic	99.46	0.27	100	0.07	Neural Network (Specific Model)	11	0.814	8234322	317.582	9059191	0.41	7754	None
GCF_000021805.1_ASM2180v1_genomic	99.46	0.82	99.95	0	Neural Network (Specific Model)	11	0.86	4679413	302.547	4787694	0.4	4540	None
GCF_000021825.1_ASM2182v1_genomic	99.64	0.27	100	0.77	Neural Network (Specific Model)	11	0.828	5942652	306.06	6554169	0.39	5914	None
GCF_000025125.1_ASM2512v1_genomic	80.03	0	99.58	0.09	Neural Network (Specific Model)	11	0.808	1443806	325.37	1443806	0.31	1196	None
GCF_000147335.1_ASM14733v1_genomic	99.91	1.09	99.98	1	Neural Network (Specific Model)	11	0.849	6091620	317.639	7841948	0.4	6996	None
GCF_000153045.1_ASM15304v1_genomic	99.18	7.84	99.99	5.11	Neural Network (Specific Model)	11	0.838	1792002	276.18	3280236	0.65	3330	None
GCF_000153065.1_ASM15306v1_genomic	99.46	0	99.99	0.05	Neural Network (Specific Model)	11	0.926	2584918	296.677	2584918	0.64	2702	None
GCF_000153285.1_ASM15328v1_genomic	99.73	0	99.99	0.11	Neural Network (Specific Model)	11	0.905	2621166	290.258	2627046	0.58	2741	None
GCF_000153805.1_ASM15380v1_genomic	99.46	0	99.93	0.03	Neural Network (Specific Model)	11	0.9	2285034	273.617	2285034	0.54	2516	None
GCF_000153825.1_ASM15382v1_genomic	99.73	0	99.97	0.16	Neural Network (Specific Model)	11	0.897	2664873	282.471	2664873	0.6	2830	None
GCF_000155555.1_ASM15555v1_genomic	98.69	1.18	100	1.16	Neural Network (Specific Model)	11	0.81	269427	327.074	8679041	0.45	7176	None
GCF_000155595.1_ASM15559v1_genomic	98.91	0.68	95.87	0.7	Neural Network (Specific Model)	11	0.835	4720099	316.591	5973558	0.48	5259	None
GCF_000155635.1_ASM15563v1_genomic	99.46	0.27	99.99	0.12	Neural Network (Specific Model)	11	0.897	2832412	300.815	2834252	0.69	2826	None
GCF_000158595.1_ASM15859v1_genomic	98.78	0.27	99.99	0.07	Neural Network (Specific Model)	11	0.897	1691453	258.456	1691453	0.31	1961	None
GCF_000161795.2_ASM16179v2_genomic	99.46	0	99.99	0.05	Neural Network (Specific Model)	11	0.887	2111515	260.379	2111515	0.6	2407	None
GCF_000167195.1_ASM16719v1_genomic	99.68	0	99.7	0.26	Neural Network (Specific Model)	11	0.82	32719	251.457	6238156	0.37	6794	None
GCF_000169095.1_ASM16909v1_genomic	99.41	0.27	99.99	0.1	Neural Network (Specific Model)	11	0.837	130196	331.179	7037511	0.41	5935	None
GCF_000169135.1_ASM16913v1_genomic	99.14	0.95	99.28	1.19	Neural Network (Specific Model)	11	0.815	45719	304.058	5316258	0.41	4757	None
GCF_000169335.1_ASM16933v1_genomic	99.73	0.54	100	0.4	Neural Network (Specific Model)	11	0.856	81955	294.815	5880532	0.37	5700	None
GCF_000173555.1_ASM17355v1_genomic	96.83	0.27	96.01	1.25	Neural Network (Specific Model)	11	0.818	92573	296.406	6003314	0.45	5531	None
GCF_000175835.1_ASM17583v1_genomic	99.77	0.27	99.96	0.02	Neural Network (Specific Model)	11	0.863	91518	317.949	3879030	0.4	3515	None
GCF_000179235.2_ASM17923v2_genomic	100	0.54	99.96	0.22	Neural Network (Specific Model)	11	0.9	2789647	273.576	2789647	0.64	3071	None
GCF_000179255.1_ASM17925v1_genomic	99.18	0.27	99.54	0.28	Neural Network (Specific Model)	11	0.908	63410	270.228	2427308	0.63	2729	None
GCF_000180455.1_ASM18045v1_genomic	99.18	0.54	99.98	0.05	Neural Network (Specific Model)	11	0.842	34005	331.283	6676705	0.43	5664	None
GCF_000195975.1_ASM19597v1_genomic	99.46	0	100	0.17	Neural Network (Specific Model)	11	0.903	2434428	270.633	2434428	0.59	2719	None
GCF_000196515.1_ASM19651v1_genomic	99.73	0	99.99	0.01	Neural Network (Specific Model)	11	0.677	5354700	189.113	5486145	0.38	6570	None
GCF_000204075.1_ASM20407v1_genomic	99.18	0	100	0.81	Neural Network (Specific Model)	11	0.826	6365727	330.503	7105752	0.41	5927	None
GCF_000211815.1_ASM21181v1_genomic	97.55	2.49	98.3	0.82	Neural Network (Specific Model)	11	0.753	123305	298.352	8478612	0.44	7148	None
GCF_000230675.1_ASM23067v1_genomic	99.18	0	99.53	0.03	Neural Network (Specific Model)	11	0.89	347852	267.87	2694843	0.54	2998	None
GCF_000231365.1_ASM23136v1_genomic	99.64	0	100	0	Neural Network (Specific Model)	11	0.794	392142	307.029	5380000	0.41	4643	None
GCF_000235665.1_ASM23566v2_genomic	99.37	1.68	99.85	0.81	Neural Network (Specific Model)	11	0.853	10945	267.258	5890504	0.38	6279	None
GCF_000238775.2_ASM23877v3_genomic	99.73	4.35	98.64	3.82	Gradient Boost (General Model)	11	0.839	4516345	286.42	8094429	0.47	7919	None
GCF_000270265.1_ASM27026v1_genomic	99.73	0	100	0.01	Neural Network (Specific Model)	11	0.872	3571103	314.883	3571103	0.48	3299	None
GCF_000284135.1_ASM28413v1_genomic	99.73	0	100	0.01	Neural Network (Specific Model)	11	0.872	3570004	314.7	3570004	0.48	3300	None
GCF_000284215.1_ASM28421v1_genomic	99.73	0	100	0.01	Neural Network (Specific Model)	11	0.872	3570103	314.6	3570103	0.48	3301	None
GCF_000284455.1_ASM28445v1_genomic	99.73	0	100	0.01	Neural Network (Specific Model)	11	0.872	3570114	314.628	3570114	0.48	3301	None
GCF_000297435.1_ASM29743v1_genomic	99.73	0.36	99.88	0	Neural Network (Specific Model)	11	0.817	23234	280.102	4693747	0.43	4574	None
GCF_000300115.1_Fremyella_diplosiphon-2.0.1_genomic	99.18	0	100	0.35	Neural Network (Specific Model)	11	0.797	520995	330.839	9975142	0.41	8025	None
GCF_000307995.1_ASM30799v2_genomic	99.73	0.09	99.92	0	Neural Network (Specific Model)	11	0.794	130605	279.751	4994942	0.43	4734	None
GCF_000309385.1_ASM30938v1_genomic	99.18	3.62	100	3.12	Neural Network (Specific Model)	11	0.836	6098684	304.723	6891283	0.58	6308	None
GCF_000312165.1_ASM31216v1_genomic	98.91	0.36	99.44	0	Neural Network (Specific Model)	11	0.759	73822	273.156	5300338	0.43	4919	None
GCF_000312185.1_ASM31218v1_genomic	98.91	0.63	99.66	0	Neural Network (Specific Model)	11	0.772	97076	274.348	5185041	0.43	4872	None
GCF_000312205.1_ASM31220v1_genomic	99.46	0.63	97.79	0	Neural Network (Specific Model)	11	0.799	287240	286.179	4801899	0.43	4477	None
GCF_000312225.1_ASM31222v1_genomic	98.91	1.31	99.96	0	Neural Network (Specific Model)	11	0.779	252099	274.977	5155707	0.43	4878	None
GCF_000312245.1_ASM31224v1_genomic	99.73	1.18	99.98	0.01	Neural Network (Specific Model)	11	0.79	640632	275.696	5051045	0.42	4832	None
GCF_000312265.1_ASM31226v1_genomic	98.51	0.91	99.96	0.11	Neural Network (Specific Model)	11	0.78	389357	273.288	5011016	0.43	4774	None
GCF_000312285.1_ASM31228v1_genomic	99.18	0.36	99.96	0.02	Neural Network (Specific Model)	11	0.802	440374	280.019	4755998	0.43	4547	None
GCF_000312705.1_ASM31270v1_genomic	99.73	0.27	100	0.02	Neural Network (Specific Model)	11	0.822	4329264	298.744	5305675	0.38	4875	None
GCF_000312725.1_ASM31272v1_genomic	99.18	0.23	99.87	0.03	Neural Network (Specific Model)	11	0.794	237667	284.271	4262564	0.43	3972	None
GCF_000314005.1_ASM31400v1_genomic	99.46	0.54	100	0.16	Neural Network (Specific Model)	11	0.844	5218291	329.844	5323600	0.47	4545	None
GCF_000315565.1_ASM31556v1_genomic	99.73	0.27	99.92	0	Neural Network (Specific Model)	11	0.812	6070411	303.657	6465655	0.44	5777	None
GCF_000315585.1_ASM31558v1_genomic	100	2.58	99.99	1.25	Neural Network (Specific Model)	11	0.799	5991344	319.43	8008257	0.4	6690	None
GCF_000316115.1_ASM31611v1_genomic	99.73	1.22	100	1.77	Gradient Boost (General Model)	11	0.842	8157108	311.453	9422968	0.48	8513	None
GCF_000316515.1_ASM31651v1_genomic	99.73	0	100	0.05	Neural Network (Specific Model)	11	0.894	3342364	297.075	3342364	0.69	3367	None
GCF_000316575.1_ASM31657v1_genomic	99.18	0	100	0.06	Neural Network (Specific Model)	11	0.804	7023215	306.474	7023215	0.42	6150	None
GCF_000316605.1_ASM31660v1_genomic	99.59	0.54	99.99	0.16	Neural Network (Specific Model)	11	0.857	5125950	310.874	5125950	0.44	4720	None
GCF_000316625.1_ASM31662v1_genomic	99.09	0.14	99.99	0.02	Neural Network (Specific Model)	11	0.825	6329823	318.608	6329823	0.4	5470	None
GCF_000316645.1_ASM31664v1_genomic	99.18	0.27	99.97	0.17	Neural Network (Specific Model)	11	0.826	6635030	331.464	6718869	0.42	5586	None
GCF_000316665.1_ASM31666v1_genomic	99.73	1.36	100	1.05	Neural Network (Specific Model)	11	0.793	8698463	337.078	8728773	0.38	6848	None
GCF_000316685.1_ASM31668v1_genomic	99.64	0	99.98	0.14	Neural Network (Specific Model)	11	0.867	3697276	290.735	3720499	0.49	3706	None
GCF_000317025.1_ASM31702v1_genomic	99.37	0.27	100	0.61	Neural Network (Specific Model)	11	0.841	4986817	303.971	4986817	0.45	4607	None
GCF_000317045.1_ASM31704v1_genomic	99.83	0.27	100	0	Neural Network (Specific Model)	11	0.836	4681111	340.397	4681111	0.58	3838	None
GCF_000317065.1_ASM31706v1_genomic	98.78	0.41	100	0.08	Neural Network (Specific Model)	11	0.788	4557046	322.929	4885680	0.46	3980	None
GCF_000317085.1_ASM31708v1_genomic	99.46	0	99.93	0.63	Neural Network (Specific Model)	11	0.877	3510253	285.978	3583735	0.41	3673	None
GCF_000317105.1_ASM31710v1_genomic	99.91	1	100	0.35	Neural Network (Specific Model)	11	0.81	7689443	351.03	7804270	0.48	6006	None
GCF_000317125.1_ASM31712v1_genomic	99.64	1.36	100	1.09	Neural Network (Specific Model)	11	0.843	6315792	315.066	6689401	0.44	5973	None
GCF_000317145.1_ASM31714v1_genomic	99.37	2.04	100	2.16	Neural Network (Specific Model)	11	0.829	6284095	294.374	6761765	0.46	6355	None
GCF_000317205.1_FisPCC7414_1.0_genomic	99.73	0.77	99.99	2	Neural Network (Specific Model)	11	0.792	57778	300.823	6902954	0.41	6071	None
GCF_000317225.1_FisPCC7521_1.0_genomic	99.64	0.54	99.99	0.11	Neural Network (Specific Model)	11	0.796	98340	310.033	5438272	0.41	4662	None
GCF_000317245.1_FisPCC73103_1.0_genomic	99.46	2.63	99.96	0.66	Neural Network (Specific Model)	11	0.805	48519	302.988	7360256	0.4	6529	None
GCF_000317265.1_ChlPCC9212_1.0_genomic	99.73	1.59	100	0.92	Neural Network (Specific Model)	11	0.809	117952	307.173	7649851	0.41	6722	None
GCF_000317285.1_ChlPCC6912_1.0_genomic	99.46	1.86	100	0.93	Neural Network (Specific Model)	11	0.81	123903	306.095	7751745	0.41	6845	None
GCF_000317435.1_ASM31743v1_genomic	100	0.68	99.98	0	Neural Network (Specific Model)	11	0.809	6767834	324.46	6960392	0.4	5792	None
GCF_000317475.1_ASM31747v1_genomic	99.73	0.27	100	0.24	Neural Network (Specific Model)	11	0.81	7479014	318.649	8272254	0.46	7022	None
GCF_000317495.1_ASM31749v1_genomic	99.37	0	100	0.12	Neural Network (Specific Model)	11	0.837	5315554	314.186	5620407	0.4	4994	None
GCF_000317515.1_ASM31751v1_genomic	99.73	0.41	100	0.23	Neural Network (Specific Model)	11	0.835	7470429	330.401	7966510	0.46	6718	None
GCF_000317535.1_ASM31753v1_genomic	99.73	0.86	100	0.53	Neural Network (Specific Model)	11	0.819	7003560	316.256	7610589	0.42	6578	None
GCF_000317555.1_ASM31755v1_genomic	99.86	0.27	100	0.18	Neural Network (Specific Model)	11	0.841	5431448	314.654	5882710	0.43	5250	None
GCF_000317575.1_ASM31757v1_genomic	99.46	0.54	100	0.16	Neural Network (Specific Model)	11	0.837	5041209	310.718	5544990	0.36	4986	None
GCF_000317615.1_ASM31761v1_genomic	99.46	0.36	99.99	0.01	Neural Network (Specific Model)	11	0.832	3781008	292.075	3781008	0.42	3600	None
GCF_000317635.1_ASM31763v1_genomic	99.32	0.27	100	0.07	Neural Network (Specific Model)	11	0.865	4179170	313.72	4179170	0.43	3848	None
GCF_000317675.1_ASM31767v1_genomic	99.46	0	100	0.01	Neural Network (Specific Model)	11	0.819	4114099	320.463	4176973	0.35	3562	None
GCF_000317695.1_ASM31769v1_genomic	99.46	0	99.99	0.27	Neural Network (Specific Model)	11	0.82	6395836	311.888	7063285	0.39	6197	None
GCF_000330925.1_MicAerT1.0_genomic	100	0.41	99.96	0.95	Neural Network (Specific Model)	11	0.82	1793599	282.203	4849611	0.42	4705	None
GCF_000331305.1_ASM33130v1_genomic	99.18	0.72	100	1.58	Neural Network (Specific Model)	11	0.822	8793494	311.764	11584393	0.39	10203	None
GCF_000332035.1_ASM33203v1_genomic	99.18	0	99.94	0	Neural Network (Specific Model)	11	0.901	35959	295.669	4025114	0.41	4099	None
GCF_000332055.1_ASM33205v1_genomic	99.73	0.27	99.91	0.13	Neural Network (Specific Model)	11	0.862	38512	317.97	5929641	0.4	5361	None
GCF_000332075.2_ASM33207v2_genomic	99.73	0	100	0.06	Neural Network (Specific Model)	11	0.865	4225608	294.568	4908825	0.42	4813	None
GCF_000332095.2_ASM33209v2_genomic	98.64	2.36	99.95	1.7	Neural Network (Specific Model)	11	0.826	5473176	308.374	5776957	0.55	5168	None
GCF_000332135.1_ASM33213v1_genomic	99.68	0.09	99.96	0.05	Neural Network (Specific Model)	11	0.815	5714552	311.291	5886741	0.39	5145	None
GCF_000332155.1_ASM33215v1_genomic	99.73	0.54	99.99	0.01	Neural Network (Specific Model)	11	0.831	2506686	333.907	6894060	0.43	5729	None
GCF_000332175.1_ASM33217v1_genomic	99.05	1.09	99.68	0.02	Neural Network (Specific Model)	11	0.859	4576495	301.781	5621883	0.48	5348	None
GCF_000332195.1_ASM33219v1_genomic	99.73	1.09	99.99	0.21	Neural Network (Specific Model)	11	0.836	6388442	310.945	7386997	0.39	6627	None
GCF_000332215.1_ASM33221v1_genomic	99.05	1.09	99.94	0.27	Neural Network (Specific Model)	11	0.821	20529	310.45	5476421	0.43	4838	None
GCF_000332235.1_ASM33223v1_genomic	99.73	0	99.98	0.02	Neural Network (Specific Model)	11	0.84	4263418	290.385	4263418	0.34	4114	None
GCF_000332275.1_ASM33227v1_genomic	99.46	2.04	100	0.75	Neural Network (Specific Model)	11	0.843	5066637	312.555	5066637	0.54	4562	None
GCF_000332295.1_ASM33229v1_genomic	99.46	0	100	0.62	Neural Network (Specific Model)	11	0.826	5208103	305.674	5742264	0.42	5180	None
GCF_000332315.1_ASM33231v1_genomic	99.18	0.86	99.16	0.28	Neural Network (Specific Model)	11	0.77	1356602	314.382	5646343	0.54	4618	None
GCF_000332335.1_ASM33233v1_genomic	100	0.45	99.99	1.06	Neural Network (Specific Model)	11	0.759	6929393	315.419	8594406	0.54	6908	None
GCF_000332355.1_ASM33235v1_genomic	93.75	1.09	98.62	0.06	Neural Network (Specific Model)	11	0.808	3980564	319.596	6152351	0.52	5196	None
GCF_000332585.1_MicAerD1.0_genomic	99.46	3.62	99.92	0.7	Neural Network (Specific Model)	11	0.813	27753	277.928	4858867	0.42	4747	None
GCF_000340565.2_ASM34056v3_genomic	100	0.54	99.79	0	Neural Network (Specific Model)	11	0.806	5462271	309.09	5462271	0.41	4754	None
GCF_000340785.1_ASM34078v1_genomic	99.73	0	100	0.05	Neural Network (Specific Model)	11	0.867	3569561	307.954	3949306	0.47	3714	None
GCF_000346485.2_ASM34648v2_genomic	99.64	4.48	100	3.46	Neural Network (Specific Model)	11	0.819	11632038	308.29	12294410	0.42	10913	None
GCF_000350105.1_ASM35010v1_genomic	97.69	0	88.98	0.4	Neural Network (Specific Model)	11	0.566	82975	272.791	3243759	0.34	2248	None
GCF_000350125.1_ASM35012v1_genomic	65.83	0.68	73.25	1.87	Gradient Boost (General Model)	11	0.566	8088	192.644	2212909	0.34	2174	None
GCF_000353285.1_ASM35328v1_genomic	99.23	0.54	99.99	0.49	Neural Network (Specific Model)	11	0.871	6255543	310.476	7262454	0.47	6805	None
GCF_000412595.1_spc777-v1_genomic	96.2	17.21	96.76	16.09	Neural Network (Specific Model)	11	0.817	35658	274.708	5454996	0.43	5418	None
GCF_000426905.1_Dcir131C_genomic	99.73	0	99.81	0.11	Neural Network (Specific Model)	11	0.804	80443	290.036	4445648	0.37	4115	None
GCF_000426925.1_Acir310F_genomic	99.73	0	98.5	0.01	Neural Network (Specific Model)	11	0.808	119350	291.292	4405846	0.37	4077	None
GCF_000447295.1_ASM44729v1_genomic	99.73	1.63	99.99	0.74	Neural Network (Specific Model)	11	0.804	6735698	319.51	7167426	0.4	6021	None
GCF_000464665.1_NC15_1_genomic	99.46	0.27	99.61	0	Neural Network (Specific Model)	11	0.84	3358682	321.306	5485894	0.39	4785	None
GCF_000464725.1_NC34_1_genomic	99.46	1.09	99.1	0.22	Neural Network (Specific Model)	11	0.867	50924	321.571	5516447	0.39	4965	None
GCF_000464745.1_NC405_1_genomic	99.46	0	99.84	0.02	Neural Network (Specific Model)	11	0.856	1754733	319.985	5499124	0.39	4910	None
GCF_000464765.1_NC406_1_genomic	100	0.2	99.99	0.03	Neural Network (Specific Model)	11	0.833	5468900	309.334	5763321	0.4	5179	None
GCF_000464785.1_NC407_1_genomic	99.86	0	99.61	0	Neural Network (Specific Model)	11	0.843	3157393	319.821	5509943	0.39	4847	None
GCF_000464805.1_NC540_1_genomic	99.73	0	99.79	0	Neural Network (Specific Model)	11	0.852	5502793	324.327	5574394	0.39	4886	None
GCF_000464825.1_NC56_3_1_genomic	99.32	0.06	99.76	0	Neural Network (Specific Model)	11	0.857	591035	323.852	5507780	0.39	4864	None
GCF_000464845.1_NC98_2_genomic	99.46	0.2	100	0	Neural Network (Specific Model)	11	0.837	5441962	316.678	5737366	0.4	5064	None
GCF_000473895.1_KS51_v1_genomic	100	0	99.09	0.06	Neural Network (Specific Model)	11	0.788	123481	297.671	4153658	0.56	3672	None
GCF_000478195.2_ASM47819v2_genomic	99.95	4.76	99.95	3.26	Neural Network (Specific Model)	11	0.841	73443	323.807	6867625	0.41	5949	None
GCF_000478825.2_ASM47882v2_genomic	99.46	0.54	99.99	0.26	Neural Network (Specific Model)	11	0.867	3485441	308.378	3738889	0.48	3510	None
GCF_000482245.1_LepHIscaffolds_genomic	98.64	1.63	99.36	1.72	Gradient Boost (General Model)	11	0.845	103122	315.076	8064168	0.48	7221	None
GCF_000484535.1_ASM48453v1_genomic	95.24	2.72	100	0.69	Neural Network (Specific Model)	11	0.899	4724791	316.967	4724791	0.61	4479	None
GCF_000485815.1_ASM48581v1_genomic	99.73	0.28	99.89	0.25	Neural Network (Specific Model)	11	0.871	168293	300.05	3180043	0.49	3083	None
GCF_000505665.1_ASM50566v1_genomic	99.73	0	99.96	0.29	Neural Network (Specific Model)	11	0.903	2520064	308.423	2520064	0.54	2467	None
GCF_000515235.1_ASM51523v1_genomic	99.46	0.27	99.96	0.38	Neural Network (Specific Model)	11	0.893	2645910	275.152	2645910	0.57	2875	None
GCF_000517105.1_ASM51710v1_genomic	99.91	1.22	99.91	2.09	Neural Network (Specific Model)	11	0.794	1950001	303.269	8079181	0.43	7058	None
GCF_000521175.1_Aflos454contigs199p_genomic	99.46	0.68	99.98	0	Neural Network (Specific Model)	11	0.758	1857322	276.376	5851275	0.38	5361	None
GCF_000582685.1_ASM58268v1_genomic	99.46	0.77	100	0.32	Neural Network (Specific Model)	11	0.801	5400510	300.911	8133444	0.41	7229	None
GCF_000586015.1_SynSpo.0_genomic	83.83	1.22	89.13	0	Gradient Boost (General Model)	11	0.897	7835	261.272	1658709	0.63	1907	None
GCF_000599945.1_Mic70051.0_genomic	100	0.82	99.97	0.01	Neural Network (Specific Model)	11	0.831	6513	270.342	4906446	0.43	5038	None
GCF_000710505.1_Plagard2.0_genomic	100	0.68	99.98	0.76	Neural Network (Specific Model)	11	0.86	4785602	316.341	5045869	0.4	4579	None
GCF_000715475.1_ASM71547v1_genomic	99.46	0	99.92	0.04	Neural Network (Specific Model)	11	0.877	129528	294.838	3319479	0.49	3299	None
GCF_000734895.2_ASM73489v2_genomic	99.91	0.14	99.99	0.37	Neural Network (Specific Model)	11	0.812	6283267	321.337	6420126	0.41	5416	None
GCF_000737535.1_ASM73753v1_genomic	99.46	0	99.96	0.05	Neural Network (Specific Model)	11	0.888	2789000	275.218	2789000	0.57	3013	None
GCF_000737575.1_ASM73757v1_genomic	99.37	0	99.98	0.05	Neural Network (Specific Model)	11	0.922	2585813	299.666	2585813	0.61	2662	None
GCF_000737595.1_ASM73759v1_genomic	100	0	99.97	0.08	Neural Network (Specific Model)	11	0.876	2572069	271.648	2572069	0.59	2774	None
GCF_000756305.1_ASM75630v1_genomic	99.73	0.68	100	2.26	Neural Network (Specific Model)	11	0.848	195043	307.193	7069859	0.4	6515	None
GCF_000757845.1_ASM75784v1_genomic	99.73	0	100	0.41	Neural Network (Specific Model)	11	0.899	1780061	258.356	1780061	0.31	2069	None
GCF_000757865.1_ASM75786v1_genomic	99.18	0	99.99	0.11	Neural Network (Specific Model)	11	0.869	1929203	254.742	1929203	0.35	2199	None
GCF_000759855.1_ASM75985v1_genomic	99.46	0	100	0.09	Neural Network (Specific Model)	11	0.894	170362	260.508	1699937	0.31	1948	None
GCF_000759865.1_ASM75986v1_genomic	99.18	0.68	100	0.09	Neural Network (Specific Model)	11	0.895	117620	258.925	1685398	0.31	1945	None
GCF_000759875.1_ASM75987v1_genomic	99.46	0.27	100	0.03	Neural Network (Specific Model)	11	0.901	328627	259.034	1654739	0.31	1922	None
GCF_000759885.1_ASM75988v1_genomic	99.46	0	100	0.07	Neural Network (Specific Model)	11	0.908	416038	266.122	1624310	0.31	1850	None
GCF_000759935.1_ASM75993v1_genomic	99.18	0.27	100	0.09	Neural Network (Specific Model)	11	0.894	137374	258.821	1697748	0.31	1959	None
GCF_000759955.1_ASM75995v1_genomic	100	0	100	0.05	Neural Network (Specific Model)	11	0.906	145955	257.281	1672416	0.31	1966	None
GCF_000759975.1_ASM75997v1_genomic	99.18	0.27	100	0.11	Neural Network (Specific Model)	11	0.894	242124	262.877	1745343	0.31	1983	None
GCF_000760015.1_ASM76001v1_genomic	99.73	0.27	100	0.02	Neural Network (Specific Model)	11	0.9	189094	265.764	1711064	0.31	1935	None
GCF_000760035.1_ASM76003v1_genomic	99.73	0	100	0.13	Neural Network (Specific Model)	11	0.905	221824	261.645	1690556	0.31	1953	None
GCF_000760055.1_ASM76005v1_genomic	99.73	0.54	99.99	0.08	Neural Network (Specific Model)	11	0.907	259210	262.481	1658664	0.31	1915	None
GCF_000760075.1_ASM76007v1_genomic	99.73	0.82	99.99	0.2	Neural Network (Specific Model)	11	0.907	367597	262.556	1657550	0.31	1913	None
GCF_000760095.1_ASM76009v1_genomic	99.73	0.41	99.99	0.15	Neural Network (Specific Model)	11	0.907	110519	262.263	1666808	0.31	1925	None
GCF_000760115.1_ASM76011v1_genomic	99.91	0	100	0.02	Neural Network (Specific Model)	11	0.909	1237529	266.683	1669823	0.32	1900	None
GCF_000760155.1_ASM76015v1_genomic	99.86	0	99.99	0.01	Neural Network (Specific Model)	11	0.889	326623	271.049	1754063	0.36	1922	None
GCF_000760175.1_ASM76017v1_genomic	99.73	0	100	0.02	Neural Network (Specific Model)	11	0.895	547047	272.141	1707342	0.37	1876	None
GCF_000760195.1_ASM76019v1_genomic	100	0	100	0.11	Neural Network (Specific Model)	11	0.891	511704	270.69	1750918	0.36	1925	None
GCF_000760215.1_ASM76021v1_genomic	100	0	100	0.09	Neural Network (Specific Model)	11	0.89	434668	271.241	1752482	0.36	1922	None
GCF_000760235.1_ASM76023v1_genomic	99.18	0	99.99	0	Neural Network (Specific Model)	11	0.867	182484	245.285	1841163	0.35	2175	None
GCF_000760255.1_ASM76025v1_genomic	100	0	99.99	0.01	Neural Network (Specific Model)	11	0.889	187268	270.226	1752772	0.36	1927	None
GCF_000760275.1_ASM76027v1_genomic	99.86	0	99.99	0.01	Neural Network (Specific Model)	11	0.889	446270	271.492	1751015	0.36	1916	None
GCF_000760295.1_ASM76029v1_genomic	99.73	0.14	99.99	0.01	Neural Network (Specific Model)	11	0.832	84463	266.394	2592571	0.51	2709	None
GCF_000760315.1_ASM76031v1_genomic	99.73	0.14	99.98	0.01	Neural Network (Specific Model)	11	0.832	76101	264.851	2583057	0.51	2715	None
GCF_000760335.1_ASM76033v1_genomic	99.59	0.14	99.97	0.16	Neural Network (Specific Model)	11	0.832	81186	265.781	2575057	0.51	2699	None
GCF_000760355.1_ASM76035v1_genomic	100	0	99.99	0.02	Neural Network (Specific Model)	11	0.889	232789	270.99	1746977	0.36	1914	None
GCF_000760375.1_ASM76037v1_genomic	99.86	0	99.99	0.01	Neural Network (Specific Model)	11	0.889	124224	269.717	1754053	0.36	1931	None
GCF_000760695.4_ASM76069v4_genomic	99.64	0.95	99.98	3.77	Neural Network (Specific Model)	11	0.818	9494340	330.485	9949079	0.42	8216	None
GCF_000763385.1_ASM76338v1_genomic	99.18	3.14	100	4.16	Neural Network (Specific Model)	11	0.836	3842158	307.806	6320123	0.59	5731	None
GCF_000775285.1_ASM77528v1_genomic	97.06	0.84	96.49	4.6	Gradient Boost (General Model)	11	0.851	88830	257.038	4331368	0.52	4812	None
GCF_000787675.1_ASM78767v1_genomic	100	0.09	99.99	0.04	Neural Network (Specific Model)	11	0.815	95931	287.439	4565323	0.43	4320	None
GCF_000789435.1_ASM78943v1_genomic	88.27	7.61	88.03	8.15	Neural Network (Specific Model)	11	0.761	25535	241.652	5741771	0.38	6048	None
GCF_000817325.1_ASM81732v1_genomic	99.73	0	99.99	0.04	Neural Network (Specific Model)	11	0.889	2690418	298.731	2744626	0.55	2728	None
GCF_000817775.3_ASM81777v3_genomic	98.91	1.22	100	0.88	Neural Network (Specific Model)	11	0.865	77738	320.789	4850174	0.54	4366	None
GCF_000817785.2_ASM81778v2_genomic	98.37	2.17	99.7	1.33	Neural Network (Specific Model)	11	0.82	55428	297.264	7501515	0.42	6909	None
GCF_000828085.3_ASM82808v3_genomic	100	1.49	99.97	0.31	Neural Network (Specific Model)	11	0.777	659030	296.894	7893269	0.43	6901	None
GCF_000829235.1_ASM82923v1_genomic	90.22	0	99.92	0	Neural Network (Specific Model)	11	0.563	2794318	273.659	2794318	0.33	1918	None
GCF_000952155.1_asmbly001_genomic	95.65	0.82	93.53	0.28	Neural Network (Specific Model)	11	0.862	156240	304.117	5265703	0.43	4984	None
GCF_000972705.2_ASM97270v2_genomic	83.97	11.96	86.34	8.37	Neural Network (Specific Model)	11	0.832	23579	323.329	7314117	0.42	6281	None
GCF_000973065.1_ASM97306v1_genomic	99.37	0	99.99	0.06	Neural Network (Specific Model)	11	0.817	6228153	297.581	6228153	0.45	5709	None
GCF_000981785.2_ASM98178v2_genomic	100	0.09	99.98	0	Neural Network (Specific Model)	11	0.828	4294213	297.822	4301200	0.43	3992	None
GCF_001039265.1_ASM103926v1_genomic	84.81	4.15	77.87	5.43	Neural Network (Specific Model)	11	0.865	29091	239.936	2339812	0.68	2832	None
GCF_001039555.1_WH8502_v1_genomic	99.73	0.54	94.96	0.99	Neural Network (Specific Model)	11	0.834	9372	248.406	4683052	0.38	5254	None
GCF_001039615.1_WH0401_v1_genomic	99.18	0.82	95.55	0.38	Neural Network (Specific Model)	11	0.837	9196	244.597	4549724	0.38	5201	None
GCF_001039635.1_WH0402_v1_genomic	98.64	1.09	98	1.45	Gradient Boost (General Model)	11	0.841	9214	241.122	5880358	0.38	6860	None
GCF_001040845.1_ASM104084v1_genomic	99.73	0.27	99.99	0.03	Neural Network (Specific Model)	11	0.877	2661166	267.799	2661166	0.53	2918	None
GCF_001050835.1_ASM105083v1_genomic	98.96	1.77	96.44	3.62	Gradient Boost (General Model)	11	0.848	9619	257.15	5961117	0.38	6567	None
GCF_001180245.1_CLC_assembled_contigs_genomic	87.38	0.27	86.73	0.15	Neural Network (Specific Model)	11	0.913	125993	252.335	1418374	0.31	1714	None
GCF_001180265.1_CLC_assembled_contigs_genomic	82.32	0.27	84.97	0.07	Neural Network (Specific Model)	11	0.91	221123	253.268	1388767	0.31	1667	None
GCF_001180305.1_CLC_assembled_contigs_genomic	86.05	0.54	91.15	0.03	Neural Network (Specific Model)	11	0.905	179685	257.32	1463721	0.31	1720	None
GCF_001180325.1_CLC_assembled_contigs_genomic	86.46	0.09	87.04	0.71	Neural Network (Specific Model)	11	0.904	111624	249.324	1443989	0.31	1749	None
GCF_001275395.1_ASM127539v1_genomic	99.46	1.9	99.99	0.73	Neural Network (Specific Model)	11	0.807	190527	315.218	7429720	0.4	6345	None
GCF_001276715.1_ASM127671v1_genomic	99.73	0.27	99.51	0.01	Neural Network (Specific Model)	11	0.774	108940	311.62	7066705	0.43	5860	None
GCF_001277295.1_ASM127729v1_genomic	99.86	0.27	99.9	0.02	Neural Network (Specific Model)	11	0.794	5705437	290.13	5782034	0.38	5287	None
GCF_001298445.1_ASM129844v1_genomic	96.59	0	99.02	0.53	Neural Network (Specific Model)	11	0.818	7094556	289.964	7094556	0.41	6689	None
GCF_001318385.1_ASM131838v1_genomic	99.73	0	100	0.01	Neural Network (Specific Model)	11	0.872	3569196	314.636	3569196	0.48	3300	None
GCF_001402795.1_ASM140279v1_genomic	98.78	1.22	99.99	0.14	Neural Network (Specific Model)	11	0.82	11174	294.985	5477812	0.43	5084	None
GCF_001432185.1_ASM143218v1_genomic	99.86	0	99.98	0	Neural Network (Specific Model)	11	0.871	79912	322.762	3723955	0.4	3354	None
GCF_001456025.1_ASM145602v1_genomic	99.09	40.35	100	39.88	Neural Network (Specific Model)	11	0.768	109642	343.105	12700239	0.37	9485	None
GCF_001485215.1_ASM148521v1_genomic	99.18	0.54	99.97	0.13	Neural Network (Specific Model)	11	0.88	5695116	303.269	6386310	0.47	6188	None
GCF_001521855.1_ASM152185v1_genomic	99.73	0	100	0.03	Neural Network (Specific Model)	11	0.879	3025472	308.049	3298676	0.49	3144	None
GCF_001548095.1_Gm3709_assembly_1.0_genomic	99.73	0.54	100	0.18	Neural Network (Specific Model)	11	0.85	3883409	317.604	4042078	0.32	3608	None
GCF_001548115.1_Gm3709_assembly_1.0_genomic	100	0.09	99.98	0.01	Neural Network (Specific Model)	11	0.842	4150181	322.563	4426059	0.33	3857	None
GCF_001548375.1_ASM154837v1_genomic	99.14	0.14	99.99	0.36	Neural Network (Specific Model)	11	0.824	6463965	322.012	6987571	0.41	5963	None
GCF_001548435.1_ASM154843v1_genomic	99.46	0.63	99.99	0.5	Neural Network (Specific Model)	11	0.891	6244812	303.045	6761657	0.47	6645	None
GCF_001548455.1_ASM154845v1_genomic	99.64	0.54	100	0.82	Neural Network (Specific Model)	11	0.797	5821603	312.945	5826863	0.41	4952	None
GCF_001578075.1_ASM157807v1_genomic	100	1.59	99.81	0.04	Neural Network (Specific Model)	11	0.766	298388	268.14	5263219	0.43	5026	None
GCF_001586755.1_ASM158675v1_genomic	99.77	0	99.74	0.01	Neural Network (Specific Model)	11	0.868	91008	310.505	3605836	0.4	3367	None
GCF_001586785.1_ASM158678v2_genomic	99.73	1.36	99.96	0.05	Neural Network (Specific Model)	11	0.818	46667	309.561	6096273	0.38	5379	None
GCF_001597745.1_ASM159774v1_genomic	99.46	0.27	100	0	Neural Network (Specific Model)	11	0.812	206377	321.917	5603767	0.41	4718	None
GCF_001597855.1_ASM159785v1_genomic	98.37	0.27	99.98	0	Neural Network (Specific Model)	11	0.808	201628	323.063	5557908	0.41	4640	None
GCF_001623485.1_ASM162348v1_genomic	99.91	0.68	99.93	0.44	Neural Network (Specific Model)	11	0.817	32474	312.021	5189679	0.41	4534	None
GCF_001631935.1_ASM163193v1_genomic	99.18	0.82	99.98	0.86	Neural Network (Specific Model)	11	0.848	181286	248.656	3087928	0.55	3526	None
GCF_001631965.1_ASM163196v1_genomic	99.46	0.14	99.98	0	Neural Network (Specific Model)	11	0.836	135805	269.128	2560150	0.5	2661	None
GCF_001631985.1_ASM163198v1_genomic	99.73	0.14	99.98	0.02	Neural Network (Specific Model)	11	0.838	486153	276.406	2498944	0.51	2535	None
GCF_001632005.1_ASM163200v1_genomic	99.73	0.14	99.99	0	Neural Network (Specific Model)	11	0.837	263603	265.65	2561499	0.5	2702	None
GCF_001632025.1_ASM163202v1_genomic	99.46	0.14	99.98	0	Neural Network (Specific Model)	11	0.837	326490	270.458	2440679	0.51	2528	None
GCF_001632045.1_ASM163204v1_genomic	99.73	0.14	100	0.01	Neural Network (Specific Model)	11	0.832	232924	270.562	2584744	0.5	2658	None
GCF_001632065.1_ASM163206v1_genomic	99.73	0.14	100	0.01	Neural Network (Specific Model)	11	0.831	296926	271.54	2590341	0.5	2653	None
GCF_001632075.1_ASM163207v1_genomic	99.46	0.41	99.98	0.03	Neural Network (Specific Model)	11	0.837	494475	267.387	2500454	0.5	2620	None
GCF_001632105.1_ASM163210v1_genomic	99.73	1.09	100	2.45	Neural Network (Specific Model)	11	0.849	136058	249.131	3087293	0.55	3521	None
GCF_001632125.1_ASM163212v1_genomic	99.73	0.14	99.99	0	Neural Network (Specific Model)	11	0.839	328388	274.242	2591587	0.5	2652	None
GCF_001632145.1_ASM163214v1_genomic	99.73	0.14	99.96	0	Neural Network (Specific Model)	11	0.832	391365	267.929	2548000	0.5	2646	None
GCF_001632165.1_ASM163216v1_genomic	100	0.27	99.85	0.02	Neural Network (Specific Model)	11	0.886	167605	262.03	2502434	0.56	2830	None
GCF_001650195.1_ASM165019v1_genomic	99.46	1.09	100	0.12	Neural Network (Specific Model)	11	0.837	79760	280.927	5551896	0.49	5526	None
GCF_001676585.1_ASM167658v1_genomic	99.77	0.27	99.98	0.02	Neural Network (Specific Model)	11	0.855	4011384	319.214	4159260	0.4	3718	None
GCF_001693255.1_ASM169325v1_genomic	100	0	99.98	0	Neural Network (Specific Model)	11	0.878	3057091	308.468	3345085	0.49	3177	None
GCF_001693275.1_ASM169327v1_genomic	100	0	99.98	0	Neural Network (Specific Model)	11	0.877	3087720	306.989	3432101	0.49	3273	None
GCF_001693295.1_ASM169329v1_genomic	100	0	99.96	0	Neural Network (Specific Model)	11	0.88	3059495	304.832	3304088	0.49	3183	None
GCF_001704955.2_ASM170495v2_genomic	99.91	0.09	99.98	0	Neural Network (Specific Model)	11	0.826	4293006	293.958	4440545	0.43	4169	None
GCF_001712795.1_ASM171279v1_genomic	99.73	0.82	100	2.61	Neural Network (Specific Model)	11	0.807	53006	313.364	9184886	0.42	7899	None
GCF_001725075.1_ASM172507v1_genomic	99.73	0.77	99.98	0.05	Neural Network (Specific Model)	11	0.803	69821	270.676	4983728	0.42	4935	None
GCF_001746915.1_ASM174691v1_genomic	99.18	0.27	100	0	Neural Network (Specific Model)	11	0.864	106246	342.345	6090726	0.49	5129	None
GCF_001747005.1_ASM174700v1_genomic	99.18	0	99.98	0.41	Neural Network (Specific Model)	11	0.848	80222	293.508	3410249	0.38	3287	None
GCF_001767235.1_ASM176723v1_genomic	98.82	1.4	100	0.5	Neural Network (Specific Model)	11	0.772	9673108	330.251	9708656	0.44	7581	None
GCF_001854205.1_ASM185420v1_genomic	98.64	1.13	99.99	0.99	Neural Network (Specific Model)	11	0.749	9373345	314.424	9384763	0.44	7461	None
GCF_001858025.1_ASM185802v1_genomic	99.18	1.04	99.81	0.15	Neural Network (Specific Model)	11	0.802	566878	300.411	5938148	0.39	5291	None
GCF_001858115.1_ASM185811v1_genomic	97.87	2.45	98.34	3.6	Neural Network (Specific Model)	11	0.879	62252	321.265	3556598	0.4	3249	None
GCF_001858125.1_ASM185812v1_genomic	97.6	0.54	95.84	0.58	Neural Network (Specific Model)	11	0.866	150437	312.072	3594524	0.4	3331	None
GCF_001870225.1_ASM187022v1_genomic	97.28	0	99.91	0.02	Neural Network (Specific Model)	11	0.864	3049282	288.486	3049282	0.52	3055	None
GCF_001870905.1_ASM187090v1_genomic	99.37	1.63	100	0.33	Neural Network (Specific Model)	11	0.833	38056	332.837	4795982	0.49	4010	None
GCF_001885215.1_ASM188521v1_genomic	99.73	0	99.85	0.06	Neural Network (Specific Model)	11	0.893	2750634	283.59	2750634	0.64	2897	None
GCF_001885655.1_ASM188565v1_genomic	100	1.18	99.98	0.04	Neural Network (Specific Model)	11	0.81	29122	268.486	5117533	0.42	5153	None
GCF_001890765.1_ASM189076v1_genomic	99.46	0	99.8	0.16	Neural Network (Specific Model)	11	0.858	4994740	324.372	5050153	0.53	4462	None
GCF_001895325.1_ASM189532v1_genomic	99.73	1.99	99.94	1.49	Neural Network (Specific Model)	11	0.802	20800	271.262	5271683	0.43	5206	None
GCF_001895925.1_ASM189592v1_genomic	95.65	1.63	99.16	2.71	Neural Network (Specific Model)	11	0.845	152457	290.62	5684389	0.49	5521	None
GCF_001904615.1_ASM190461v1_genomic	100	0.27	100	0.03	Neural Network (Specific Model)	11	0.843	72134	309.826	4065636	0.45	3692	None
GCF_001904635.1_ASM190463v1_genomic	99.37	0.54	100	1.06	Neural Network (Specific Model)	11	0.85	132721	313.572	5148315	0.45	4659	None
GCF_001904645.1_ASM190464v1_genomic	99.64	0.54	99.99	0.7	Neural Network (Specific Model)	11	0.8	395206	312.715	5639496	0.41	4813	None
GCF_001904655.1_ASM190465v1_genomic	99.86	0.54	99.82	0.13	Neural Network (Specific Model)	11	0.831	261638	297.2	5009995	0.43	4675	None
GCF_001904675.1_ASM190467v1_genomic	99.64	3.76	99.99	0.38	Neural Network (Specific Model)	11	0.797	89857	312.492	9564226	0.44	8141	None
GCF_001904715.1_ASM190471v1_genomic	99.46	0.82	99.98	0.05	Neural Network (Specific Model)	11	0.803	44407	328.45	9049214	0.41	7384	None
GCF_001904725.1_ASM190472v1_genomic	99.37	0.54	99.72	2.47	Neural Network (Specific Model)	11	0.86	196225	334.232	7410502	0.4	6362	None
GCF_001904745.1_ASM190474v1_genomic	98.64	1.36	99.98	0.18	Neural Network (Specific Model)	11	0.823	69150	305.737	9990453	0.39	8979	None
GCF_001904775.1_ASM190477v1_genomic	99.15	1.45	99.99	1.7	Neural Network (Specific Model)	11	0.849	214380	317.047	5821893	0.56	5203	None
GCF_001939115.1_ASM193911v1_genomic	98.1	0.82	99.98	0.12	Neural Network (Specific Model)	11	0.873	137782	325.724	5940030	0.52	5321	None
GCF_001942475.1_ASM194247v1_genomic	97.28	2.49	97.79	0.5	Neural Network (Specific Model)	11	0.754	8171464	301.153	8371387	0.44	6997	None
GCF_001942495.1_ASM194249v1_genomic	97.83	0.72	98.78	1.46	Neural Network (Specific Model)	11	0.762	8262658	305.943	8319104	0.44	6917	None
GCF_001989415.1_ASM198941v1_genomic	99.73	0.09	100	0.16	Neural Network (Specific Model)	11	0.91	1656133	265.005	1656133	0.31	1898	None
GCF_001989435.1_ASM198943v1_genomic	99.73	0.36	100	0.16	Neural Network (Specific Model)	11	0.91	1657699	265.26	1657699	0.31	1898	None
GCF_001989455.1_ASM198945v1_genomic	99.73	0.09	100	0.2	Neural Network (Specific Model)	11	0.909	1656322	265.154	1656322	0.31	1897	None
GCF_002018015.1_ASM201801v1_genomic	73.91	0	72.42	0	Neural Network (Specific Model)	11	0.884	17890	273.726	1472743	0.6	1593	None
GCF_002025445.1_KWv02_genomic	98.64	0.91	99.14	0.18	Neural Network (Specific Model)	11	0.809	1526045	285.744	5889430	0.43	5573	None
GCF_002027345.1_ASM202734v1_genomic	99.77	0	99.86	0.26	Neural Network (Specific Model)	11	0.875	162402	316.827	3476418	0.4	3206	None
GCF_002075285.3_ASM207528v3_genomic	98.82	1.18	100	0.62	Neural Network (Specific Model)	11	0.834	5577845	294.074	5577845	0.55	5286	None
GCF_002095975.1_ASM209597v1_genomic	99.73	2.26	99.99	1.38	Neural Network (Specific Model)	11	0.814	5139339	286.486	5139339	0.42	4876	None
GCF_002114155.1_ASM211415v1_genomic	99.64	0	99.8	0.12	Neural Network (Specific Model)	11	0.873	135818	312.941	3398605	0.4	3164	None
GCF_002142475.1_ASM214247v1_genomic	99.23	0.54	99.98	0.39	Neural Network (Specific Model)	11	0.873	6176364	311.23	6803468	0.47	6376	None
GCF_002142495.1_ASM214249v1_genomic	99.23	0.54	99.98	0.39	Neural Network (Specific Model)	11	0.873	6176365	311.221	6803469	0.47	6376	None
GCF_002154695.1_ASM215469v1_genomic	98.91	0.14	100	0.19	Neural Network (Specific Model)	11	0.803	53539	314.034	8251853	0.42	7045	None
GCF_002154725.1_ASM215472v1_genomic	98.91	1.22	100	1.37	Neural Network (Specific Model)	11	0.805	83306	324.407	8662725	0.41	7176	None
GCF_002155185.1_ASM215518v1_genomic	99.18	2.92	99.99	3.46	Neural Network (Specific Model)	11	0.801	134364	318.301	9205737	0.42	7736	None
GCF_002215035.1_ASM221503v1_genomic	99.05	2.31	100	0.57	Neural Network (Specific Model)	11	0.838	4260588	327.532	7902459	0.52	6750	None
GCF_002218065.1_ASM221806v1_genomic	99.64	0.27	99.99	0.04	Neural Network (Specific Model)	11	0.813	5482519	309.46	5773538	0.41	5065	None
GCF_002218085.1_ASM221808v1_genomic	100	2.67	99.99	0.39	Neural Network (Specific Model)	11	0.812	781791	300.636	8254440	0.42	7445	None
GCF_002245975.1_ASM224597v1_genomic	98.91	0.82	99.95	1.06	Neural Network (Specific Model)	11	0.821	44572	323.114	8331440	0.41	7064	None
GCF_002245985.1_ASM224598v1_genomic	98.91	1.77	100	2.68	Neural Network (Specific Model)	11	0.813	49482	300.685	9158766	0.42	8270	None
GCF_002246015.1_ASM224601v1_genomic	98.91	1.36	99.92	1.63	Neural Network (Specific Model)	11	0.808	724396	311.77	8325913	0.42	7206	None
GCF_002251945.1_ASM225194v1_genomic	98.96	1.9	99.9	0.04	Neural Network (Specific Model)	11	0.859	48993	310.133	5780027	0.42	5341	None
GCF_002252625.1_ASM225262v1_genomic	99.46	0.27	99.9	0.15	Neural Network (Specific Model)	11	0.883	170555	274.091	3340220	0.65	3600	None
GCF_002252635.1_ASM225263v1_genomic	100	0.41	99.99	0.25	Neural Network (Specific Model)	11	0.88	294780	295.862	3029138	0.66	3011	None
GCF_002252665.1_ASM225266v1_genomic	99.46	0.54	100	0.22	Neural Network (Specific Model)	11	0.905	122455	274.384	2510697	0.66	2770	None
GCF_002252705.1_ASM225270v1_genomic	100	1.09	99.94	0.29	Neural Network (Specific Model)	11	0.883	57044	286.894	3548884	0.68	3653	None
GCF_002260545.1_ASM226054v1_genomic	88.59	5.36	87.67	4.93	Neural Network (Specific Model)	11	0.692	6852	270.292	8387203	0.36	7183	None
GCF_002286735.1_ASM228673v1_genomic	98.91	0.54	99.99	0.11	Neural Network (Specific Model)	11	0.853	82349	304.23	4916582	0.53	4602	None
GCF_002289455.1_ASM228945v1_genomic	98.37	1.22	99.98	0.43	Neural Network (Specific Model)	11	0.788	14113	288.804	7006470	0.39	6382	None
GCF_002355455.1_ASM235545v1_genomic	99.46	0.54	99.98	0.19	Neural Network (Specific Model)	11	0.838	5319768	310.218	5463308	0.37	4922	None
GCF_002356215.1_ASM235621v1_genomic	99.46	0.82	99.99	0.21	Neural Network (Specific Model)	11	0.875	2836539	308.971	3123859	0.49	2953	None
GCF_002367955.1_ASM236795v1_genomic	99.46	0	99.99	0.27	Neural Network (Specific Model)	11	0.818	6351103	313.14	7025636	0.39	6127	None
GCF_002367975.1_ASM236797v1_genomic	99.46	0	99.99	0.61	Neural Network (Specific Model)	11	0.825	6565356	323.066	7069985	0.4	6028	None
GCF_002367995.1_ASM236799v1_genomic	99.18	0.14	99.98	0.4	Neural Network (Specific Model)	11	0.806	8527291	341.195	9257480	0.41	7302	None
GCF_002368015.1_ASM236801v1_genomic	99.18	0	99.99	0.44	Neural Network (Specific Model)	11	0.822	6411850	321.917	7472825	0.41	6372	None
GCF_002368035.1_ASM236803v1_genomic	100	0.82	99.98	1.08	Neural Network (Specific Model)	11	0.792	6452482	326.218	8590040	0.41	6964	None
GCF_002368075.1_ASM236807v1_genomic	99.46	0.27	100	0.2	Neural Network (Specific Model)	11	0.782	5354839	288.916	5609991	0.38	5069	None
GCF_002368095.1_ASM236809v1_genomic	99.64	1.13	100	0.65	Neural Network (Specific Model)	11	0.785	8952435	331.424	9491741	0.37	7502	None
GCF_002368115.1_ASM236811v1_genomic	99.73	0.27	100	0.18	Neural Network (Specific Model)	11	0.787	5165988	286.409	5165988	0.38	4742	None
GCF_002368175.1_ASM236817v1_genomic	99.18	0.68	100	0.9	Neural Network (Specific Model)	11	0.824	8656060	331.468	8878628	0.41	7367	None
GCF_002368195.1_ASM236819v1_genomic	99.46	0.14	100	0.55	Neural Network (Specific Model)	11	0.807	9909373	338.178	9963103	0.41	7931	None
GCF_002368215.1_ASM236821v1_genomic	99.14	0.14	100	0.41	Neural Network (Specific Model)	11	0.825	6522801	320.472	7876755	0.41	6766	None
GCF_002368235.1_ASM236823v1_genomic	99.64	3.76	99.99	0.39	Neural Network (Specific Model)	11	0.79	8819141	309.876	9762966	0.44	8308	None
GCF_002368255.1_ASM236825v1_genomic	99.23	0.54	99.99	0.55	Neural Network (Specific Model)	11	0.872	6255463	311.857	7233668	0.47	6753	None
GCF_002368295.1_ASM236829v1_genomic	99.18	0.54	100	0.63	Neural Network (Specific Model)	11	0.8	8700819	340.75	9352233	0.41	7327	None
GCF_002368315.1_ASM236831v1_genomic	99.46	2.04	99.99	0	Neural Network (Specific Model)	11	0.803	6177244	313.594	7250844	0.4	6201	None
GCF_002368335.1_ASM236833v1_genomic	99.09	0.27	99.99	0.43	Neural Network (Specific Model)	11	0.786	8419969	323.375	8590607	0.41	6966	None
GCF_002368355.1_ASM236835v1_genomic	99.37	0.54	100	0.9	Neural Network (Specific Model)	11	0.83	4516676	314.43	5002520	0.37	4404	None
GCF_002368395.1_ASM236839v1_genomic	100	0	100	0.02	Neural Network (Specific Model)	11	0.746	5985875	308.778	5985875	0.42	4825	None
GCF_002368415.1_ASM236841v1_genomic	99.05	1.13	100	1.26	Neural Network (Specific Model)	11	0.814	11062175	299.216	12037678	0.39	10933	None
GCF_002368435.1_ASM236843v1_genomic	99.86	4.21	99.61	1.14	Neural Network (Specific Model)	11	0.796	9448901	309.063	9848021	0.43	8473	None
GCF_002368455.1_ASM236845v1_genomic	98.78	1.27	100	1.25	Neural Network (Specific Model)	11	0.814	11064963	299.25	12049274	0.39	10950	None
GCF_002412335.2_ASM241233v2_genomic	95.38	0	92.97	0	Neural Network (Specific Model)	11	0.832	29997	308.272	5081867	0.45	4582	None
GCF_002607925.1_ASM260792v1_genomic	99.73	2.99	99.99	1.65	Neural Network (Specific Model)	11	0.798	60559	314.734	8898113	0.41	7534	None
GCF_002607955.1_ASM260795v1_genomic	99.46	2.85	100	0.77	Neural Network (Specific Model)	11	0.8	78562	312.553	9011414	0.41	7705	None
GCF_002607965.1_ASM260796v1_genomic	99.73	2.85	100	0.92	Neural Network (Specific Model)	11	0.799	92647	312.258	9033951	0.41	7719	None
GCF_002608015.1_ASM260801v1_genomic	99.46	2.85	100	0.94	Neural Network (Specific Model)	11	0.8	112980	313.396	8984433	0.41	7658	None
GCF_002608075.1_ASM260807v1_genomic	99.73	2.85	100	0.76	Neural Network (Specific Model)	11	0.8	111783	313.529	8997966	0.41	7666	None
GCF_002608105.1_ASM260810v1_genomic	99.68	2.85	100	0.9	Neural Network (Specific Model)	11	0.8	112954	314.23	9014207	0.41	7663	None
GCF_002608135.1_ASM260813v1_genomic	99.46	2.94	100	0.77	Neural Network (Specific Model)	11	0.8	67945	311.804	9038860	0.41	7741	None
GCF_002608145.1_ASM260814v1_genomic	99.73	3.26	100	0.89	Neural Network (Specific Model)	11	0.8	52343	311.888	9054479	0.41	7753	None
GCF_002608225.1_ASM260822v1_genomic	99.46	3.13	99.99	0.81	Neural Network (Specific Model)	11	0.798	49546	313.69	8951761	0.41	7603	None
GCF_002608275.1_ASM260827v1_genomic	98.64	4.89	100	3.95	Neural Network (Specific Model)	11	0.801	31142	309.787	9177463	0.41	7925	None
GCF_002608345.1_ASM260834v1_genomic	98.87	3.13	100	0.86	Neural Network (Specific Model)	11	0.799	42821	312.869	8997043	0.41	7669	None
GCF_002631755.1_ASM263175v1_genomic	95.49	3.59	92.77	5.68	Neural Network (Specific Model)	11	0.784	14475	246.763	8521473	0.42	9058	None
GCF_002721235.1_ASM272123v1_genomic	99.73	0	99.99	0.01	Neural Network (Specific Model)	11	0.879	176178	306.403	3257113	0.49	3119	None
GCF_002736005.1_ASM273600v1_genomic	99.46	0	100	0.04	Neural Network (Specific Model)	11	0.824	93055	322.707	4268827	0.35	3636	None
GCF_002742025.1_ASM274202v1_genomic	99.64	0	99.99	0	Neural Network (Specific Model)	11	0.822	50277	325.245	4586650	0.55	3868	None
GCF_002754935.1_ASM275493v1_genomic	98.96	0	99.97	0.21	Neural Network (Specific Model)	11	0.883	2659739	295.045	2659739	0.54	2664	None
GCF_002760345.1_ASM276034v1_genomic	98.19	1.22	100	1.17	Neural Network (Specific Model)	11	0.837	2795989	303.326	2933219	0.6	2704	None
GCF_002760375.1_ASM276037v1_genomic	98.1	0.82	99.99	0.31	Neural Network (Specific Model)	11	0.78	3142301	300.019	3162818	0.6	2748	None
GCF_002760395.1_ASM276039v1_genomic	97.83	0.54	99.86	0.01	Neural Network (Specific Model)	11	0.764	3150163	293.997	3158777	0.6	2745	None
GCF_002760415.1_ASM276041v1_genomic	98.64	1.09	99.98	0.37	Neural Network (Specific Model)	11	0.808	2508234	304.318	2981827	0.6	2645	None
GCF_002760445.1_ASM276044v1_genomic	98.37	0.82	99.98	0.03	Neural Network (Specific Model)	11	0.77	2876041	297.678	3161008	0.6	2731	None
GCF_002760475.1_ASM276047v1_genomic	98.64	0.82	99.96	0	Neural Network (Specific Model)	11	0.78	3083974	301.788	3093974	0.6	2673	None
GCF_002812945.1_ASM281294v1_genomic	99.18	0	100	0.04	Neural Network (Specific Model)	11	0.911	224121	265.515	1614308	0.31	1849	None
GCF_002813575.1_ASM281357v1_genomic	100	3.35	99.88	0.75	Neural Network (Specific Model)	11	0.783	8363872	275.108	10231233	0.42	9736	None
GCF_002870185.1_ASM287018v1_genomic	97.68	0	99.97	0	Neural Network (Specific Model)	11	0.767	90120	300.299	5369433	0.41	4578	None
GCF_002870195.1_ASM287019v1_genomic	96.83	0	99.32	0	Neural Network (Specific Model)	11	0.762	29058	297.444	5270127	0.41	4507	None
GCF_002870205.1_ASM287020v1_genomic	93.36	0.27	94.56	0	Neural Network (Specific Model)	11	0.717	89548	279.532	5506947	0.41	4719	None
GCF_002870255.1_ASM287025v1_genomic	96.24	0	95.2	0	Neural Network (Specific Model)	11	0.758	52526	295.085	5351095	0.41	4588	None
GCF_002870265.1_ASM287026v1_genomic	99.64	0	99.99	0	Neural Network (Specific Model)	11	0.788	126184	308.371	5343510	0.41	4559	None
GCF_002870305.1_ASM287030v1_genomic	99.73	0	100	0	Neural Network (Specific Model)	11	0.788	122021	307.366	5375759	0.41	4602	None
GCF_002870325.1_ASM287032v1_genomic	99.18	0	99.99	0	Neural Network (Specific Model)	11	0.783	84543	303.55	5411116	0.41	4660	None
GCF_002870345.1_ASM287034v1_genomic	99.64	0	100	0	Neural Network (Specific Model)	11	0.78	50299	304.979	5398744	0.41	4611	None
GCF_002870365.1_ASM287036v1_genomic	97.37	0	99.96	0	Neural Network (Specific Model)	11	0.783	37385	302.963	5282445	0.41	4560	None
GCF_002870385.1_ASM287038v1_genomic	90.49	0	90.64	0	Neural Network (Specific Model)	11	0.683	34202	263.95	5493527	0.41	4748	None
GCF_002870405.1_ASM287040v1_genomic	99.73	0	99.99	0	Neural Network (Specific Model)	11	0.787	68078	306.042	5405800	0.41	4641	None
GCF_002870415.1_ASM287041v1_genomic	98.19	0	99.92	0	Neural Network (Specific Model)	11	0.768	48980	299.114	5311703	0.41	4553	None
GCF_002870445.1_ASM287044v1_genomic	98.82	0	99.99	0	Neural Network (Specific Model)	11	0.777	80685	303.119	5426915	0.41	4646	None
GCF_002870465.1_ASM287046v1_genomic	96.65	0	99.48	0	Neural Network (Specific Model)	11	0.765	69605	299.487	5327607	0.41	4542	None
GCF_002870475.1_ASM287047v1_genomic	99.64	0	99.99	0	Neural Network (Specific Model)	11	0.788	43380	305.966	5336250	0.41	4585	None
GCF_002870505.1_ASM287050v1_genomic	99.63	0	99.99	0	Neural Network (Specific Model)	11	0.792	70005	308.835	5304471	0.41	4540	None
GCF_002870525.1_ASM287052v1_genomic	99.46	0	99.99	0	Neural Network (Specific Model)	11	0.789	70794	306.454	5399690	0.41	4643	None
GCF_002870545.1_ASM287054v1_genomic	99.73	0	100	0	Neural Network (Specific Model)	11	0.789	130837	308.261	5332626	0.41	4555	None
GCF_002870565.1_ASM287056v1_genomic	99.64	1.18	99.98	0.55	Neural Network (Specific Model)	11	0.798	26362	318.071	5913697	0.41	4953	None
GCF_002870615.1_ASM287061v1_genomic	98.96	0.82	99.98	0	Neural Network (Specific Model)	11	0.799	21800	299.643	5341442	0.41	4752	None
GCF_002870635.1_ASM287063v1_genomic	99.64	0.14	100	0	Neural Network (Specific Model)	11	0.803	8945	297.485	5074053	0.41	4575	None
GCF_002870665.1_ASM287066v1_genomic	99.73	0.77	100	1.93	Neural Network (Specific Model)	11	0.793	14561	299.487	6758464	0.41	5973	None
GCF_002870675.1_ASM287067v1_genomic	99.73	2.17	100	2.39	Neural Network (Specific Model)	11	0.804	10316	306.057	6197867	0.41	5436	None
GCF_002870705.1_ASM287070v1_genomic	99.55	0	100	0	Neural Network (Specific Model)	11	0.791	25834	306.448	5321124	0.41	4586	None
GCF_002870725.1_ASM287072v1_genomic	99.37	3.35	100	4.04	Neural Network (Specific Model)	11	0.806	12411	305.619	5725024	0.42	5042	None
GCF_002870755.1_ASM287075v1_genomic	99.64	0	100	0	Neural Network (Specific Model)	11	0.795	21303	307.964	5356884	0.41	4618	None
GCF_002870795.1_ASM287079v1_genomic	99.64	0.27	100	0.09	Neural Network (Specific Model)	11	0.8	13299	302.211	5168941	0.41	4569	None
GCF_002893125.1_ASM289312v1_genomic	99.77	0.41	100	0.01	Neural Network (Specific Model)	11	0.857	68624	294.124	3984544	0.4	3878	None
GCF_002893145.1_ASM289314v1_genomic	99.77	0.41	100	0.02	Neural Network (Specific Model)	11	0.858	69528	296.874	3954657	0.4	3818	None
GCF_002893155.1_ASM289315v1_genomic	99.77	0.27	100	0.03	Neural Network (Specific Model)	11	0.859	69883	295.501	3950189	0.4	3833	None
GCF_002893185.1_ASM289318v1_genomic	99.64	0.41	99.99	0.05	Neural Network (Specific Model)	11	0.863	38069	284.084	3867562	0.4	3921	None
GCF_002893205.1_ASM289320v1_genomic	99.77	0.54	99.99	0.03	Neural Network (Specific Model)	11	0.864	67063	293.086	3872123	0.4	3811	None
GCF_002893215.1_ASM289321v1_genomic	99.77	0.27	99.98	0.04	Neural Network (Specific Model)	11	0.861	64854	292.227	3872876	0.4	3810	None
GCF_002893245.1_ASM289324v1_genomic	99.77	0.27	99.99	0.05	Neural Network (Specific Model)	11	0.863	84534	298.814	3895260	0.4	3754	None
GCF_002893265.1_ASM289326v1_genomic	99.77	0.41	99.99	0.03	Neural Network (Specific Model)	11	0.865	68216	297.695	3874245	0.4	3759	None
GCF_002893285.1_ASM289328v1_genomic	99.64	0.27	100	0.07	Neural Network (Specific Model)	11	0.861	87652	298.849	3839098	0.4	3695	None
GCF_002896875.1_ASM289687v1_genomic	99.73	0.54	100	0.07	Neural Network (Specific Model)	11	0.82	6990729	325.699	7207640	0.41	6055	None
GCF_002897135.1_NcycadaeWK-1_v1_genomic	99.46	0.54	100	0.47	Neural Network (Specific Model)	11	0.8	329570	319.475	6994461	0.4	5843	None
GCF_002897275.1_ASM289727v1_genomic	100	0.36	99.93	0.07	Neural Network (Specific Model)	11	0.798	249507	286.642	4923814	0.43	4579	None
GCF_002897315.1_ASM289731v1_genomic	100	0.36	99.98	0.1	Neural Network (Specific Model)	11	0.816	330506	285.804	4957478	0.43	4728	None
GCF_002914585.1_ASM291458v1_genomic	99.05	1.09	99.98	0.1	Neural Network (Specific Model)	11	0.862	159958	319.513	5509651	0.42	4961	None
GCF_002933835.1_ASM293383v1_genomic	100	1.31	99.92	0.03	Neural Network (Specific Model)	11	0.807	284238	286.167	4947287	0.43	4658	None
GCF_002934005.1_ASM293400v1_genomic	98.1	0.27	95.73	0	Neural Network (Specific Model)	11	0.81	35946	296.605	4547138	0.38	4144	None
GCF_002939305.1_ASM293930v1_genomic	99.59	1.09	100	0.11	Neural Network (Specific Model)	11	0.834	569273	309.806	5234993	0.43	4705	None
GCF_002949735.1_ASM294973v1_genomic	99.46	1.09	99.98	0.6	Neural Network (Specific Model)	11	0.817	8214648	319.528	8898590	0.41	7592	None
GCF_002949795.1_ASM294979v1_genomic	99.46	0.54	99.99	0.01	Neural Network (Specific Model)	11	0.796	7061466	299.048	7339908	0.42	6520	None
GCF_002964865.1_ASM296486v1_genomic	100	1.36	99.97	0.74	Neural Network (Specific Model)	11	0.839	73596	289.683	5443570	0.42	5265	None
GCF_003003695.1_ASM300369v1_genomic	99.18	0.27	99.89	0.1	Neural Network (Specific Model)	11	0.85	126390	292.222	5714281	0.49	5549	None
GCF_003003775.1_ASM300377v1_genomic	99.83	0.82	99.97	0.25	Neural Network (Specific Model)	11	0.849	33638	303.857	5204926	0.42	4855	None
GCF_003003795.1_ASM300379v1_genomic	98.78	0.63	99.99	2.11	Neural Network (Specific Model)	11	0.829	77129	302.014	6984011	0.51	6405	None
GCF_003003835.1_ASM300383v1_genomic	91.21	1.54	95.52	3.22	Neural Network (Specific Model)	11	0.835	11182	276.295	7571187	0.44	7638	None
GCF_003003845.1_ASM300384v1_genomic	92.84	2.36	93.49	1.36	Neural Network (Specific Model)	11	0.84	10823	292.179	6089525	0.46	5843	None
GCF_003003885.1_ASM300388v1_genomic	99.73	0.54	99.99	1.56	Neural Network (Specific Model)	11	0.851	74961	282.982	5226129	0.42	5250	None
GCF_003003995.1_ASM300399v1_genomic	98.64	1.18	99.99	2.13	Neural Network (Specific Model)	11	0.845	40201	294.619	5365828	0.4	5139	None
GCF_003007785.1_ASM300778v1_genomic	99.64	0.27	99.67	0.48	Neural Network (Specific Model)	11	0.878	126362	314.098	5442671	0.38	5078	None
GCF_003011125.1_ASM301112v1_genomic	98.55	1.72	98.66	0.86	Neural Network (Specific Model)	11	0.927	26976	269.478	2668880	0.52	3076	None
GCF_003011885.1_ASM301188v1_genomic	99.73	0.27	99.81	0.03	Neural Network (Specific Model)	11	0.911	172391	285.103	2515215	0.63	2689	None
GCF_003013815.1_ASM301381v1_genomic	98.91	0.82	99.97	0.69	Neural Network (Specific Model)	11	0.858	40896	286.085	5603048	0.38	5612	None
GCF_003015105.1_ASM301510v1_genomic	98.37	0.82	99.98	2.28	Neural Network (Specific Model)	11	0.845	39800	307.014	6674288	0.44	6129	None
GCF_003015225.1_ASM301522v1_genomic	99.73	0	100	0.05	Neural Network (Specific Model)	11	0.867	3574310	308.032	3950993	0.47	3713	None
GCF_003019735.1_ASM301973v1_genomic	100	0.91	99.96	0	Neural Network (Specific Model)	11	0.813	5020243	282.356	5020243	0.43	4827	None
GCF_003054475.1_ASM305447v1_genomic	100	0.27	99.84	0.03	Neural Network (Specific Model)	11	0.816	5294286	313.336	5386612	0.41	4684	None
GCF_003112475.1_ASM311247v1_genomic	100	0.36	99.86	0.01	Neural Network (Specific Model)	11	0.823	165682	289.713	4103170	0.43	3889	None
GCF_003113895.1_ASM311389v1_genomic	99.46	0	99.99	0.23	Neural Network (Specific Model)	11	0.793	7147507	291.991	8198700	0.41	7436	None
GCF_003206555.1_ASM320655v1_genomic	99.73	0.77	99.99	0	Neural Network (Specific Model)	11	0.811	38475	285.258	4617322	0.43	4383	None
GCF_003206625.1_ASM320662v1_genomic	100	0.36	99.96	0	Neural Network (Specific Model)	11	0.806	49678	276.767	4738389	0.43	4609	None
GCF_003208055.1_ASM320805v1_genomic	98.78	0.54	99.77	0.07	Neural Network (Specific Model)	11	0.879	377251	265.575	1795147	0.34	1984	None
GCF_003208065.1_ASM320806v1_genomic	98.91	0	99.99	0.01	Neural Network (Specific Model)	11	0.881	335809	261.402	1746033	0.35	1965	None
GCF_003231495.1_AcaThom1.0_genomic	99.32	1.09	98.99	1.36	Gradient Boost (General Model)	11	0.861	226419	301.366	5931841	0.5	5659	None
GCF_003326245.1_ASM332624v1_genomic	99.46	0.27	99.99	0.19	Neural Network (Specific Model)	11	0.811	107229	314.005	8536834	0.41	7360	None
GCF_003346965.1_ASM334696v1_genomic	99.37	0	99.7	0.09	Neural Network (Specific Model)	11	0.797	82810	304.244	5452329	0.41	4767	None
GCF_003367075.2_ASM336707v2_genomic	99.23	0	99.99	0.01	Neural Network (Specific Model)	11	0.868	3757845	318.419	3757845	0.4	3418	None
GCF_003443655.1_ASM344365v1_genomic	99.37	0	99.98	0	Neural Network (Specific Model)	11	0.772	6531820	288.568	6684490	0.42	5971	None
GCF_003555505.1_ASM355550v2_genomic	100	0	100	0.14	Neural Network (Specific Model)	11	0.918	2650294	319.14	2650294	0.53	2550	None
GCF_003574135.1_ASM357413v1_genomic	94.02	0	99.89	0	Neural Network (Specific Model)	11	0.573	3020309	280.556	3020309	0.34	2056	None
GCF_003730145.1_ASM373014v1_genomic	99.73	0.77	99.94	0.05	Neural Network (Specific Model)	11	0.819	81483	279.842	4845568	0.43	4732	None
GCF_003838195.1_ASM383819v1_genomic	99.32	3.13	99.99	0.83	Neural Network (Specific Model)	11	0.666	27938	267.562	8786841	0.37	7303	None
GCF_003838225.1_ASM383822v1_genomic	98.51	2.72	99.98	3.91	Neural Network (Specific Model)	11	0.667	37228	282.083	8133347	0.36	6421	None
GCF_003846445.1_ASM384644v1_genomic	100	0	99.99	0.01	Neural Network (Specific Model)	11	0.89	2691022	292.316	2691022	0.55	2738	None
GCF_003864295.1_ASM386429v1_genomic	99.37	0.54	99.47	0.01	Neural Network (Specific Model)	11	0.838	456397	282.507	4493232	0.37	4448	None
GCF_003864315.1_ASM386431v1_genomic	98.82	0.54	97.61	0	Neural Network (Specific Model)	11	0.834	98856	275.253	4486313	0.37	4541	None
GCF_003945305.1_ASM394530v1_genomic	100	0.91	100	0.06	Neural Network (Specific Model)	11	0.799	5874197	272.299	5874197	0.42	5755	None
GCF_003957805.1_ASM395780v1_genomic	100	0	99.99	0.05	Neural Network (Specific Model)	11	0.888	2767524	296.02	2881223	0.55	2887	None
GCF_003967015.1_ASM396701v1_genomic	99.05	1.63	99.85	0.16	Neural Network (Specific Model)	11	0.867	4796642	323.462	5657972	0.42	5064	None
GCF_003990575.1_ASM399057v1_genomic	99.73	1.86	100	1.06	Neural Network (Specific Model)	11	0.808	165185	306.685	7768833	0.41	6828	None
GCF_003990585.1_ASM399058v1_genomic	98.46	0	99.91	0.39	Neural Network (Specific Model)	11	0.825	158763	316.758	7106927	0.41	6182	None
GCF_003991895.1_ASM399189v1_genomic	99.18	1.27	99.99	2.96	Neural Network (Specific Model)	11	0.83	70156	290.102	8099003	0.45	7742	None
GCF_003991905.1_ASM399190v1_genomic	98.96	1.81	100	1.7	Neural Network (Specific Model)	11	0.828	346473	306.183	11421054	0.39	10317	None
GCF_003991935.1_ASM399193v1_genomic	99.73	0	99.89	0.47	Neural Network (Specific Model)	11	0.819	274520	307.675	6007308	0.39	5340	None
GCF_004209775.1_ASM420977v1_genomic	100	0.82	100	0.07	Neural Network (Specific Model)	11	0.919	2630292	289.144	2630292	0.63	2798	None
GCF_004212215.1_ASM421221v1_genomic	99.34	1.31	99.99	0.03	Neural Network (Specific Model)	11	0.83	1571718	321.101	5718148	0.54	4931	None
GCF_004305995.1_ASM430599v1_genomic	100	0.91	99.99	0	Neural Network (Specific Model)	11	0.812	38295	270.345	5254657	0.43	5269	None
GCF_004323185.1_ASM432318v1_genomic	99.73	4.3	99.98	1.79	Neural Network (Specific Model)	11	0.788	2650655	317.34	7313429	0.4	6061	None
GCF_004332405.1_ASM433240v1_genomic	99.46	0.54	99.8	0.09	Neural Network (Specific Model)	11	0.934	339889	295.382	2303823	0.61	2437	None
GCF_004332415.1_ASM433241v1_genomic	99.18	0.27	99.91	0.35	Neural Network (Specific Model)	11	0.935	602667	290.553	2235215	0.62	2408	None
GCF_005402765.1_ASM540276v2_genomic	100	0.2	99.98	0	Neural Network (Specific Model)	11	0.864	93244	315.595	5512454	0.39	5036	None
GCF_005402885.1_ASM540288v1_genomic	99.32	0.54	100	0.48	Neural Network (Specific Model)	11	0.794	20007	278.993	6025023	0.37	5725	None
GCF_005402965.1_ASM540296v1_genomic	99.73	0.41	99.59	0.01	Neural Network (Specific Model)	11	0.823	75157	303.857	4571002	0.38	4130	None
GCF_005577135.1_ASM557713v1_genomic	100	0	99.99	0.07	Neural Network (Specific Model)	11	0.875	3081514	302.019	3471813	0.49	3356	None
GCF_005869855.1_ASM586985v1_genomic	99.73	1.04	99.99	0.35	Neural Network (Specific Model)	11	0.796	165642	314.031	7618130	0.41	6444	None
GCF_006523545.1_ASM652354v1_genomic	98.41	0	99.79	0	Neural Network (Specific Model)	11	0.864	1278585	307.755	3629822	0.4	3400	None
GCF_006861605.1_ASM686160v1_genomic	97.42	1.09	99.43	0.14	Neural Network (Specific Model)	11	0.826	65620	317.735	5264332	0.43	4570	None
GCF_006937785.1_ASM693778v1_genomic	98.23	0.54	99.99	0.33	Neural Network (Specific Model)	11	0.862	126236	311.871	5211636	0.42	4812	None
GCF_006968745.1_ASM696874v1_genomic	100	2.72	99.98	1.05	Neural Network (Specific Model)	11	0.798	7782641	315.114	8226398	0.42	6957	None
GCF_007828135.1_ASM782813v1_genomic	99.73	0.27	99.88	0.04	Neural Network (Specific Model)	11	0.893	122715	283.1	2762890	0.64	2917	None
GCF_007830875.1_ASM783087v1_genomic	98.96	1.81	100	1.52	Neural Network (Specific Model)	11	0.824	2372181	305.958	11416284	0.39	10263	None
GCF_007904085.1_ASM790408v1_genomic	99.73	0.54	99.99	0	Neural Network (Specific Model)	11	0.873	3326959	296.477	3524308	0.41	3464	None
GCF_007990565.1_ASM799056v1_genomic	100	0.91	99.71	0.03	Neural Network (Specific Model)	11	0.811	12358	273.458	5356852	0.43	5307	None
GCF_008121535.1_ASM812153v1_genomic	99.73	0.54	100	0.04	Neural Network (Specific Model)	11	0.819	5407479	303.58	5642022	0.38	5082	None
GCF_008257445.1_ASM825744v1_genomic	99.46	0.36	99.97	0.01	Neural Network (Specific Model)	11	0.785	30960	271.868	5213465	0.43	5032	None
GCF_008386235.1_ASM838623v1_genomic	100	0	100	0.05	Neural Network (Specific Model)	11	0.915	2647823	315.076	2647823	0.53	2571	None
GCF_008579225.1_ASM857922v1_genomic	100	0.91	99.88	0	Neural Network (Specific Model)	11	0.802	42079	264.466	4937310	0.43	5000	None
GCF_008579325.1_ASM857932v1_genomic	99.73	0.36	99.89	0.02	Neural Network (Specific Model)	11	0.802	34144	270.418	5271797	0.43	5223	None
GCF_008579445.1_ASM857944v1_genomic	100	0.09	99.83	0	Neural Network (Specific Model)	11	0.818	66084	280.898	4274778	0.43	4155	None
GCF_008579565.1_ASM857956v1_genomic	100	0.63	99.87	0	Neural Network (Specific Model)	11	0.803	45783	265.983	4895273	0.43	4937	None
GCF_008579685.1_ASM857968v1_genomic	100	0.91	99.98	0	Neural Network (Specific Model)	11	0.804	37491	265.14	4970456	0.43	5031	None
GCF_008757435.1_ASM875743v1_genomic	99.86	2.9	99.65	2.18	Neural Network (Specific Model)	11	0.797	4666870	267.82	4967080	0.43	4938	None
GCF_008807075.1_ASM880707v1_genomic	98.91	1.63	98.14	0.77	Neural Network (Specific Model)	11	0.911	2984853	311.142	2984853	0.68	2925	None
GCF_008974145.1_ASM897414v1_genomic	100	0	99.85	0	Neural Network (Specific Model)	11	0.831	113750	287.127	3883890	0.43	3751	None
GCF_009372195.1_ASM937219v1_genomic	99.46	2.17	100	0.6	Neural Network (Specific Model)	11	0.785	6481972	291.154	9516388	0.41	8574	None
GCF_009498015.1_ASM949801v1_genomic	99.18	0	100	1.05	Neural Network (Specific Model)	11	0.825	7013200	328.797	7013200	0.41	5870	None
GCF_009498715.1_ASM949871v1_genomic	99.46	0	96.37	0.03	Neural Network (Specific Model)	11	0.889	2760484	286.437	2760484	0.55	2863	None
GCF_009710015.1_ASM971001v1_genomic	99.46	0	100	0.03	Neural Network (Specific Model)	11	0.823	157918	328.74	4282759	0.35	3575	None
GCF_009711925.1_ASM971192v1_genomic	99.59	0.27	99.97	0	Neural Network (Specific Model)	11	0.826	31029	301.321	5128860	0.38	4696	None
GCF_009711935.1_ASM971193v1_genomic	100	0.27	100	0.07	Neural Network (Specific Model)	11	0.831	34021	299.995	5635377	0.38	5208	None
GCF_009711965.1_ASM971196v1_genomic	99.59	0	100	0.14	Neural Network (Specific Model)	11	0.827	31633	299.5	5125448	0.38	4724	None
GCF_009711975.1_ASM971197v1_genomic	99.32	0.54	99.98	0.19	Neural Network (Specific Model)	11	0.835	131886	316.295	5744555	0.38	5061	None
GCF_009711985.1_ASM971198v1_genomic	99.18	0.27	99.77	0	Neural Network (Specific Model)	11	0.817	74043	296.277	4921436	0.38	4530	None
GCF_009712025.1_ASM971202v1_genomic	99.32	0	100	0.17	Neural Network (Specific Model)	11	0.82	354243	296.299	5181811	0.38	4791	None
GCF_009712035.1_ASM971203v1_genomic	99.86	0.54	99.99	0	Neural Network (Specific Model)	11	0.846	275925	312.463	5097467	0.38	4605	None
GCF_009712065.1_ASM971206v1_genomic	99.46	0.27	99.89	0	Neural Network (Specific Model)	11	0.78	56985	279.931	5579684	0.38	5193	None
GCF_009712075.2_ASM971207v2_genomic	98.1	0.23	98.25	0.02	Neural Network (Specific Model)	11	0.772	253071	285.009	4900416	0.37	4431	None
GCF_009712085.1_ASM971208v1_genomic	97.28	0.54	99.56	2.35	Neural Network (Specific Model)	11	0.807	553243	298.238	6116306	0.38	5524	None
GCF_009712125.1_ASM971212v1_genomic	99.18	0.63	99.92	0.01	Neural Network (Specific Model)	11	0.792	1095036	287.094	5563105	0.38	5127	None
GCF_009725235.1_ASM972523v1_genomic	98.1	4.03	99.97	10.05	Neural Network (Specific Model)	11	0.802	56851	305.025	14051789	0.42	12341	None
GCF_009728615.1_ASM972861v1_genomic	100	1.36	99.96	0.98	Neural Network (Specific Model)	11	0.84	90437	294.125	5478916	0.42	5224	None
GCF_009792235.1_ASM979223v1_genomic	99.32	0.63	99.98	0.19	Neural Network (Specific Model)	11	0.809	5449501	273.583	5493112	0.43	5431	None
GCF_009811815.1_ASM981181v1_genomic	100	0.45	99.81	0.32	Neural Network (Specific Model)	11	0.829	73037	284.182	4378226	0.43	4265	None
GCF_009811835.1_ASM981183v1_genomic	100	0.36	99.76	0	Neural Network (Specific Model)	11	0.816	45562	281.976	4524637	0.43	4371	None
GCF_009811855.1_ASM981185v1_genomic	100	0.36	99.96	0.01	Neural Network (Specific Model)	11	0.83	67327	288.756	4522702	0.43	4342	None
GCF_009811875.1_ASM981187v1_genomic	100	1.18	99.87	0	Neural Network (Specific Model)	11	0.829	46356	288.181	4370004	0.43	4195	None
GCF_009834675.1_ASM983467v1_genomic	100	0	99.97	0.16	Neural Network (Specific Model)	11	0.912	259964	305.296	3210832	0.7	3210	None
GCF_009846485.1_ASM984648v1_genomic	99.37	0.14	99.99	0	Neural Network (Specific Model)	11	0.867	4866307	327.825	4866307	0.52	4299	None
GCF_009856605.1_ASM985660v1_genomic	99.18	0	100	0.76	Neural Network (Specific Model)	11	0.826	6377767	330.163	7096012	0.41	5921	None
GCF_009873495.1_ASM987349v1_genomic	99.46	0.27	99.99	0.19	Neural Network (Specific Model)	11	0.812	7340101	321.061	8653730	0.41	7309	None
GCF_009939295.1_ASM993929v1_genomic	99.18	0.54	99.96	0.16	Neural Network (Specific Model)	11	0.851	84509	287.203	4122371	0.52	4080	None
GCF_010091925.1_ASM1009192v1_genomic	99.18	0.54	99.99	0.37	Neural Network (Specific Model)	11	0.811	263606	302.662	7426239	0.42	6640	None
GCF_010091945.1_ASM1009194v1_genomic	99.46	0.41	100	0.05	Neural Network (Specific Model)	11	0.84	161675	305.222	4958574	0.5	4554	None
GCF_010196425.1_ASM1019642v1_genomic	100	0.36	99.97	0.1	Neural Network (Specific Model)	11	0.821	4997809	289.009	5015081	0.43	4756	None
GCF_010222815.1_ASM1022281v1_genomic	99.73	0	100	0	Neural Network (Specific Model)	11	0.867	3580992	314.064	3580992	0.48	3299	None
GCF_010747425.1_ASM1074742v1_genomic	99.46	0.54	99.76	0.86	Neural Network (Specific Model)	11	0.812	33552	311.146	8896073	0.41	7746	None
GCF_011009535.1_ASM1100953v1_genomic	99.46	1.24	100	5.56	Gradient Boost (General Model)	11	0.845	6749354	325.621	8890835	0.47	7703	None
GCF_011009555.1_ASM1100955v1_genomic	99.18	1.49	100	5.12	Gradient Boost (General Model)	11	0.843	7693661	322.109	8660379	0.47	7568	None
GCF_011365345.1_ASM1136534v1_genomic	99.46	0	99.99	0.05	Neural Network (Specific Model)	11	0.9	392395	269.968	2378765	0.58	2655	None
GCF_011392055.1_ASM1139205v1_genomic	99.73	0	100	0.04	Neural Network (Specific Model)	11	0.863	175983	301.843	3915690	0.47	3737	None
GCF_011769525.1_ASM1176952v1_genomic	99.46	0.09	100	0.14	Neural Network (Specific Model)	11	0.801	8479123	333.585	8761534	0.41	7021	None
GCF_012295525.1_ASM1229552v1_genomic	99.18	1	100	0.89	Neural Network (Specific Model)	11	0.828	6357750	356.6	6357750	0.51	4929	None
GCF_012516395.1_ASM1251639v1_genomic	99.73	0.54	99.96	0	Neural Network (Specific Model)	11	0.818	5151752	297.34	5220684	0.38	4797	None
GCF_012583295.1_ASM1258329v1_genomic	99.77	0	99.93	0.51	Neural Network (Specific Model)	11	0.874	116886	316.317	3515201	0.4	3244	None
GCF_012863495.1_ASM1286349v1_genomic	97.06	0.95	99.87	0.36	Neural Network (Specific Model)	11	0.854	3694966	313.872	5567508	0.42	5057	None
GCF_012911975.1_ASM1291197v1_genomic	98.55	2.45	100	3.71	Neural Network (Specific Model)	11	0.833	68504	307.774	6012553	0.55	5434	None
GCF_012912105.1_ASM1291210v1_genomic	99.09	2.49	99.63	1.31	Neural Network (Specific Model)	11	0.8	48225	304.895	8310715	0.42	7284	None
GCF_012912125.1_ASM1291212v1_genomic	99.46	3.53	99.96	1.08	Neural Network (Specific Model)	11	0.803	40863	304.802	8051403	0.42	7082	None
GCF_012912135.1_ASM1291213v1_genomic	91.58	2.81	90.07	0.91	Neural Network (Specific Model)	11	0.799	20812	288.4	6257395	0.43	5791	None
GCF_012933585.1_ASM1293358v1_genomic	99.73	0.95	99.99	0.55	Neural Network (Specific Model)	11	0.836	109417	265.765	2512699	0.51	2644	None
GCF_012933595.1_ASM1293359v1_genomic	99.73	1.22	99.98	0.59	Neural Network (Specific Model)	11	0.836	137856	264.067	2558254	0.51	2710	None
GCF_012933605.1_ASM1293360v1_genomic	99.73	0.41	99.97	0.02	Neural Network (Specific Model)	11	0.836	70051	258.768	2472965	0.51	2673	None
GCF_013177315.1_ASM1317731v1_genomic	99.05	0.54	99.99	0	Neural Network (Specific Model)	11	0.808	5525100	320.272	5525100	0.56	4652	None
GCF_013179805.1_ASM1317980v1_genomic	99.73	0	100	0.03	Neural Network (Specific Model)	11	0.815	46098	315.168	7545152	0.46	6514	None
GCF_013343235.1_ASM1334323v1_genomic	99.46	0.68	100	0.61	Neural Network (Specific Model)	11	0.81	7887247	310.412	7887247	0.41	6874	None
GCF_013393905.1_ASM1339390v1_genomic	99.46	0.27	99.99	1.23	Neural Network (Specific Model)	11	0.811	7828336	319.15	9879831	0.41	8383	None
GCF_013393925.1_ASM1339392v1_genomic	99.46	0.27	100	0.55	Neural Network (Specific Model)	11	0.804	7495445	304.567	9234448	0.41	8140	None
GCF_013393945.1_ASM1339394v1_genomic	99.46	0.54	99.99	0.02	Neural Network (Specific Model)	11	0.822	6765102	318.134	7387676	0.41	6370	None
GCF_013867395.1_ASM1386739v1_genomic	96.47	1.37	93.59	2.13	Neural Network (Specific Model)	11	0.857	16905	233.413	3767916	0.4	4627	None
GCF_013867405.1_ASM1386740v1_genomic	96.42	3.31	93.17	1.16	Neural Network (Specific Model)	11	0.861	16972	236.15	3717675	0.41	4539	None
GCF_013867415.1_ASM1386741v1_genomic	95.74	1.78	92.3	1.33	Neural Network (Specific Model)	11	0.858	16834	231.307	3788130	0.41	4700	None
GCF_013867425.1_ASM1386742v1_genomic	95.92	1.49	94.53	1.86	Neural Network (Specific Model)	11	0.861	17302	235.923	3734857	0.41	4563	None
GCF_014023275.1_ASM1402327v1_genomic	99.64	1.36	100	0.48	Neural Network (Specific Model)	11	0.808	7733505	317.536	8316316	0.42	7070	None
GCF_014132355.1_ASM1413235v1_genomic	93.54	2.99	92.33	0.92	Neural Network (Specific Model)	11	0.667	79819	266.616	10982302	0.37	9181	None
GCF_014217855.1_ASM1421785v1_genomic	99.46	0	99.99	0.19	Neural Network (Specific Model)	11	0.924	2479254	286.666	2479254	0.61	2676	None
GCF_014217875.1_ASM1421787v1_genomic	100	0.27	100	0.15	Neural Network (Specific Model)	11	0.897	2415533	277.968	2415533	0.63	2608	None
GCF_014218745.1_ASM1421874v1_genomic	99.32	0.91	99.8	0	Neural Network (Specific Model)	11	0.804	17855	279.675	5037850	0.43	4834	None
GCF_014218765.1_ASM1421876v1_genomic	100	0.77	100	0.01	Neural Network (Specific Model)	11	0.816	27581	276.359	5168077	0.43	5095	None
GCF_014222125.1_UMSL_AvarV5_1.0_genomic	99.18	0.09	100	1.21	Neural Network (Specific Model)	11	0.832	10551	313.287	6924930	0.42	6137	None
GCF_014222135.1_ASM1422213v1_genomic	99.18	0.41	100	2.43	Neural Network (Specific Model)	11	0.826	29847	322.243	7009083	0.41	5998	None
GCF_014222145.1_UMSL_Avar9RC_1.0_genomic	99.18	0.13	100	3.39	Neural Network (Specific Model)	11	0.826	46143	321.96	7080589	0.41	6063	None
GCF_014222155.1_ASM1422215v1_genomic	98.91	0.82	100	1.7	Neural Network (Specific Model)	11	0.826	42686	324.398	7021454	0.41	5966	None
GCF_014222165.1_UMSL_Nostoc2RC_1.0_genomic	99.73	3.35	100	1.35	Neural Network (Specific Model)	11	0.799	19230	322.143	8684590	0.41	7191	None
GCF_014222225.1_UMSL_AvarPNB_1.0_genomic	98.91	0.5	100	2.15	Neural Network (Specific Model)	11	0.826	30850	322.1	6977537	0.41	5970	None
GCF_014222245.1_ASM1422224v1_genomic	99.18	0.68	100	1.77	Neural Network (Specific Model)	11	0.826	23228	320.664	6917910	0.41	5947	None
GCF_014222255.1_ASM1422225v1_genomic	99.18	0.36	99.99	1.3	Neural Network (Specific Model)	11	0.818	11682	301.318	8411387	0.42	7622	None
GCF_014222275.1_UMSL_NostocUCD122_1.0_genomic	98.64	1.99	99.97	2.64	Neural Network (Specific Model)	11	0.811	13186	298.252	8288950	0.42	7526	None
GCF_014222285.1_ASM1422228v1_genomic	99.46	0.87	99.99	1.31	Neural Network (Specific Model)	11	0.811	32306	303.951	8499034	0.41	7571	None
GCF_014224335.1_ASM1422433v1_genomic	99.73	0.27	99.99	0.09	Neural Network (Specific Model)	11	0.893	172527	281.812	2884859	0.66	3057	None
GCF_014224355.1_ASM1422435v1_genomic	99.73	0.27	99.99	0.09	Neural Network (Specific Model)	11	0.893	172526	282.418	2883234	0.66	3050	None
GCF_014279535.1_ASM1427953v1_genomic	100	0.27	99.99	0.07	Neural Network (Specific Model)	11	0.894	2190394	259.708	2190394	0.61	2523	None
GCF_014279555.1_ASM1427955v1_genomic	99.46	0.54	99.98	0.34	Neural Network (Specific Model)	11	0.877	2728628	265.69	2728628	0.53	3014	None
GCF_014279595.1_ASM1427959v1_genomic	100	0	99.99	0.07	Neural Network (Specific Model)	11	0.927	2603169	294.86	2603169	0.64	2739	None
GCF_014279615.1_ASM1427961v1_genomic	99.73	0.27	99.98	0.14	Neural Network (Specific Model)	11	0.899	2581635	276.059	2581635	0.6	2812	None
GCF_014279635.1_ASM1427963v1_genomic	100	0.27	99.97	0.14	Neural Network (Specific Model)	11	0.89	2481217	272.313	2481217	0.6	2713	None
GCF_014279655.1_ASM1427965v1_genomic	99.46	0	99.97	0.02	Neural Network (Specific Model)	11	0.878	2876904	260.592	2876904	0.54	3244	None
GCF_014279755.1_ASM1427975v1_genomic	99.46	0.14	100	0.03	Neural Network (Specific Model)	11	0.899	2576003	276.259	2576003	0.58	2806	None
GCF_014279775.1_ASM1427977v1_genomic	99.32	0	99.98	0.01	Neural Network (Specific Model)	11	0.889	2273940	272.774	2273940	0.54	2481	None
GCF_014279795.1_ASM1427979v1_genomic	99.73	0.27	100	0.13	Neural Network (Specific Model)	11	0.929	2565218	290.984	2565218	0.59	2742	None
GCF_014279815.1_ASM1427981v1_genomic	99.46	0.23	100	0.1	Neural Network (Specific Model)	11	0.911	2552712	282.444	2552712	0.59	2753	None
GCF_014279835.1_ASM1427983v1_genomic	99.32	0	99.93	0.02	Neural Network (Specific Model)	11	0.888	2451974	271.38	2451974	0.53	2685	None
GCF_014279855.1_ASM1427985v1_genomic	99.64	0	99.98	0	Neural Network (Specific Model)	11	0.925	2284343	276.318	2284343	0.6	2562	None
GCF_014279875.1_ASM1427987v1_genomic	99.18	0	99.98	0.08	Neural Network (Specific Model)	11	0.928	2435869	290.766	2435869	0.59	2603	None
GCF_014279895.1_ASM1427989v1_genomic	99.46	0	99.99	0.04	Neural Network (Specific Model)	11	0.904	2112236	264.369	2112236	0.61	2416	None
GCF_014279955.1_ASM1427995v1_genomic	98.91	0.54	99.99	0.25	Neural Network (Specific Model)	11	0.921	2601150	276.846	2601150	0.6	2896	None
GCF_014279975.1_ASM1427997v1_genomic	99.73	0	99.89	0.18	Neural Network (Specific Model)	11	0.873	2710834	261.687	2710834	0.55	3025	None
GCF_014279995.1_ASM1427999v1_genomic	100	0.82	99.98	0.98	Neural Network (Specific Model)	11	0.847	3314220	250.935	3314220	0.55	3743	None
GCF_014280035.1_ASM1428003v1_genomic	99.73	0.14	99.96	0.04	Neural Network (Specific Model)	11	0.9	2511360	276.957	2511360	0.58	2731	None
GCF_014280075.1_ASM1428007v1_genomic	100	0	99.98	0.11	Neural Network (Specific Model)	11	0.898	2294140	265.245	2294140	0.6	2599	None
GCF_014280095.1_ASM1428009v1_genomic	99.73	0.41	99.98	0.56	Neural Network (Specific Model)	11	0.902	2543402	277.367	2543402	0.58	2766	None
GCF_014280115.1_ASM1428011v1_genomic	99.82	0.54	100	0.11	Neural Network (Specific Model)	11	0.893	2621965	265.234	2621965	0.61	2954	None
GCF_014280215.1_ASM1428021v1_genomic	99.18	0.27	99.99	0.11	Neural Network (Specific Model)	11	0.909	2543463	288.021	2543463	0.61	2687	None
GCF_014280235.1_ASM1428023v1_genomic	100	0	100	0.11	Neural Network (Specific Model)	11	0.901	2748087	293.772	2748087	0.68	2819	None
GCF_014299995.1_ASM1429999v1_genomic	99.73	0.82	99.99	0	Neural Network (Specific Model)	11	0.794	56781	287.344	5298876	0.38	4886	None
GCF_014304795.1_ASM1430479v1_genomic	100	0.82	100	0.07	Neural Network (Specific Model)	11	0.919	2623023	289.024	2623023	0.63	2791	None
GCF_014304815.1_ASM1430481v1_genomic	99.73	0.27	99.98	0.36	Neural Network (Specific Model)	11	0.89	2424175	265.427	2424175	0.56	2719	None
GCF_014489415.1_ASM1448941v1_genomic	100	0	99.98	0.03	Neural Network (Specific Model)	11	0.858	3910736	324.554	4057210	0.4	3580	None
GCF_014489865.2_ASM1448986v2_genomic	99.77	0.27	99.51	0	Neural Network (Specific Model)	11	0.808	5640992	311.301	5640992	0.44	4885	None
GCF_014695285.1_ASM1469528v1_genomic	100	0.72	99.97	0.32	Neural Network (Specific Model)	11	0.828	154894	327.615	6288284	0.47	5302	None
GCF_014695375.1_ASM1469537v1_genomic	100	0.72	99.99	0.33	Neural Network (Specific Model)	11	0.833	161733	333.154	6211392	0.47	5181	None
GCF_014695385.1_ASM1469538v1_genomic	99.73	1.9	99.98	0.3	Neural Network (Specific Model)	11	0.849	247588	314.651	6563734	0.49	5913	None
GCF_014695395.1_ASM1469539v1_genomic	99.46	1.27	100	2.62	Neural Network (Specific Model)	11	0.838	206832	308.26	6158524	0.56	5591	None
GCF_014695405.1_ASM1469540v1_genomic	99.23	0.82	99.99	0.69	Neural Network (Specific Model)	11	0.874	149786	310.592	6648037	0.47	6244	None
GCF_014695435.1_ASM1469543v1_genomic	100	0.72	99.85	0.33	Neural Network (Specific Model)	11	0.829	170996	336.167	6495556	0.47	5344	None
GCF_014695475.1_ASM1469547v1_genomic	99.46	0.72	99.99	0.33	Neural Network (Specific Model)	11	0.828	103913	328.238	6570444	0.47	5532	None
GCF_014695485.1_ASM1469548v1_genomic	100	1	99.99	0.68	Neural Network (Specific Model)	11	0.828	206532	330.833	6715081	0.47	5608	None
GCF_014695505.1_ASM1469550v1_genomic	99.18	0.95	99.89	0.01	Neural Network (Specific Model)	11	0.83	109992	314.146	6433031	0.45	5674	None
GCF_014695535.1_ASM1469553v1_genomic	97.83	0.72	93.57	0.14	Neural Network (Specific Model)	11	0.829	75154	319.257	5997059	0.45	5197	None
GCF_014695575.1_ASM1469557v1_genomic	97.55	1.09	98.38	0.92	Neural Network (Specific Model)	11	0.795	111318	327.656	6927450	0.51	5611	None
GCF_014695585.1_ASM1469558v1_genomic	94.57	2.08	99.41	3.81	Neural Network (Specific Model)	11	0.833	140288	337.585	6420582	0.45	5288	None
GCF_014695595.1_ASM1469559v1_genomic	99.73	1.91	100	5.46	Neural Network (Specific Model)	11	0.841	118274	304.756	5937998	0.56	5473	None
GCF_014695615.1_ASM1469561v1_genomic	96.06	1.77	99.96	0.27	Neural Network (Specific Model)	11	0.826	14876	297.64	6345842	0.51	5881	None
GCF_014695635.1_ASM1469563v1_genomic	89.72	3.62	95.35	2.61	Gradient Boost (General Model)	11	0.828	11428	296.594	5662424	0.47	5277	None
GCF_014695675.1_ASM1469567v1_genomic	99.73	1	99.62	0.23	Neural Network (Specific Model)	11	0.832	82354	322.483	6465818	0.45	5568	None
GCF_014695685.1_ASM1469568v1_genomic	100	1	99.97	0.84	Neural Network (Specific Model)	11	0.827	145058	328.342	6332754	0.47	5321	None
GCF_014695715.1_ASM1469571v1_genomic	100	0.72	99.94	0.49	Neural Network (Specific Model)	11	0.824	687117	352.546	6526090	0.47	5088	None
GCF_014695725.1_ASM1469572v1_genomic	99.91	0.45	99.84	0.74	Neural Network (Specific Model)	11	0.821	280909	346.504	6374236	0.46	5042	None
GCF_014695745.1_ASM1469574v1_genomic	99.46	0.54	99.88	0.47	Neural Network (Specific Model)	11	0.838	125628	311.44	7360226	0.49	6609	None
GCF_014695775.1_ASM1469577v1_genomic	99.7	1.91	100	5.48	Neural Network (Specific Model)	11	0.841	146270	304.434	5913379	0.56	5455	None
GCF_014695795.1_ASM1469579v1_genomic	99.37	0.27	99.26	0.96	Neural Network (Specific Model)	11	0.817	175896	311.804	7081992	0.5	6190	None
GCF_014695815.1_ASM1469581v1_genomic	99.73	0.72	95.8	0.12	Neural Network (Specific Model)	11	0.831	75154	318.346	6192545	0.45	5397	None
GCF_014695825.1_ASM1469582v1_genomic	97.55	0.82	98.89	0.04	Neural Network (Specific Model)	11	0.83	158046	333.752	5950821	0.47	4940	None
GCF_014695845.1_ASM1469584v1_genomic	99.73	1.99	100	0.29	Neural Network (Specific Model)	11	0.849	140235	314.723	6631113	0.49	5968	None
GCF_014695875.1_ASM1469587v1_genomic	99.46	0.83	99.92	0.27	Neural Network (Specific Model)	11	0.838	124315	306.236	7578435	0.49	6925	None
GCF_014695895.1_ASM1469589v1_genomic	99.73	0.72	100	1.38	Neural Network (Specific Model)	11	0.829	353065	334.355	7749374	0.47	6411	None
GCF_014695915.1_ASM1469591v1_genomic	99.46	0.45	96.37	0.2	Neural Network (Specific Model)	11	0.836	106302	312.073	6380680	0.45	5705	None
GCF_014695955.1_ASM1469595v1_genomic	76.95	1.59	82.29	2.66	Gradient Boost (General Model)	11	0.855	8711	270.499	4261785	0.53	4499	None
GCF_014695965.1_ASM1469596v1_genomic	99.43	1.91	99.99	5.24	Neural Network (Specific Model)	11	0.843	118274	305.82	5720716	0.56	5262	None
GCF_014695975.1_ASM1469597v1_genomic	99.46	0.63	97.64	0.41	Neural Network (Specific Model)	11	0.814	184390	309.241	6715002	0.5	5899	None
GCF_014696015.1_ASM1469601v1_genomic	99.46	0.54	99.99	0.05	Neural Network (Specific Model)	11	0.837	151888	308.14	7232243	0.49	6562	None
GCF_014696035.1_ASM1469603v1_genomic	99.73	1.9	99.99	0.42	Neural Network (Specific Model)	11	0.848	251390	315.537	6356111	0.49	5701	None
GCF_014696055.1_ASM1469605v1_genomic	99.37	0.27	99.94	0.43	Neural Network (Specific Model)	11	0.865	180011	305.302	5574121	0.48	5274	None
GCF_014696065.1_ASM1469606v1_genomic	100	1.72	97.66	0.99	Gradient Boost (General Model)	11	0.832	533187	298.774	6948627	0.52	6457	None
GCF_014696095.1_ASM1469609v1_genomic	98.91	1.36	99.84	0.79	Neural Network (Specific Model)	11	0.796	54957	323.43	8006770	0.5	6579	None
GCF_014696105.1_ASM1469610v1_genomic	98.64	0.82	100	0.24	Neural Network (Specific Model)	11	0.867	121341	307.792	5785258	0.53	5440	None
GCF_014696135.1_ASM1469613v1_genomic	99.73	0.92	99.98	2.18	Neural Network (Specific Model)	11	0.842	330150	317.342	5918288	0.56	5239	None
GCF_014696155.1_ASM1469615v1_genomic	99.73	1.06	100	1.26	Neural Network (Specific Model)	11	0.828	175675	325.824	7561206	0.47	6413	None
GCF_014696165.1_ASM1469616v1_genomic	99.73	1.1	100	1.62	Neural Network (Specific Model)	11	0.841	443308	314.373	5656892	0.56	5051	None
GCF_014696195.1_ASM1469619v1_genomic	98.37	0.54	99.97	0.89	Neural Network (Specific Model)	11	0.797	42170	288.849	5714572	0.38	5262	None
GCF_014696215.1_ASM1469621v1_genomic	97.74	0.09	99.53	0.03	Neural Network (Specific Model)	11	0.817	10093	274.713	4431219	0.43	4401	None
GCF_014696225.1_ASM1469622v1_genomic	100	0	99.98	0	Neural Network (Specific Model)	11	0.793	97967	308.496	4647682	0.35	3985	None
GCF_014696235.1_ASM1469623v1_genomic	99.18	0.27	100	0	Neural Network (Specific Model)	11	0.79	86753	286.557	5405915	0.38	4977	None
GCF_014696265.1_ASM1469626v1_genomic	98.51	0.91	100	2.88	Neural Network (Specific Model)	11	0.852	64024	336.232	8634761	0.44	7307	None
GCF_014696315.1_ASM1469631v1_genomic	98.91	0.09	100	0.47	Neural Network (Specific Model)	11	0.802	93658	332.483	8811626	0.41	7097	None
GCF_014696335.1_ASM1469633v1_genomic	99.46	0.41	98.91	0.01	Neural Network (Specific Model)	11	0.819	72652	303.109	4436573	0.38	4002	None
GCF_014696345.1_ASM1469634v1_genomic	98.96	0.27	99.99	0.11	Neural Network (Specific Model)	11	0.864	48997	302.577	4772465	0.44	4550	None
GCF_014696355.1_ASM1469635v1_genomic	98.78	1.36	99.93	0.7	Neural Network (Specific Model)	11	0.858	129242	317.873	4775075	0.42	4304	None
GCF_014696385.1_ASM1469638v1_genomic	99.18	0.82	99.7	0.06	Neural Network (Specific Model)	11	0.88	77093	312.319	3963696	0.43	3725	None
GCF_014696435.1_ASM1469643v1_genomic	98.91	0.59	100	1.6	Neural Network (Specific Model)	11	0.804	93914	339.454	9242718	0.41	7306	None
GCF_014696455.1_ASM1469645v1_genomic	99.09	0	100	0	Neural Network (Specific Model)	11	0.821	244338	332.152	4592266	0.55	3791	None
GCF_014696465.1_ASM1469646v1_genomic	99	0	99.98	0.29	Neural Network (Specific Model)	11	0.827	208452	323.528	6957411	0.41	5938	None
GCF_014696485.1_ASM1469648v1_genomic	99.09	0	100	0	Neural Network (Specific Model)	11	0.822	303969	332.739	4591790	0.55	3786	None
GCF_014696495.1_ASM1469649v1_genomic	98.91	0.68	100	0.99	Neural Network (Specific Model)	11	0.803	169060	335.875	9427962	0.4	7528	None
GCF_014696555.1_ASM1469655v1_genomic	98.91	0.59	100	1.64	Neural Network (Specific Model)	11	0.804	109042	339.699	9242072	0.41	7303	None
GCF_014696565.1_ASM1469656v1_genomic	98.91	0.95	100	1.11	Neural Network (Specific Model)	11	0.805	216996	334.054	9598823	0.41	7718	None
GCF_014696615.1_ASM1469661v1_genomic	98.91	0.09	100	1.28	Neural Network (Specific Model)	11	0.805	106546	339.364	9388111	0.41	7432	None
GCF_014696625.1_ASM1469662v1_genomic	98.91	0.27	99.98	1.24	Neural Network (Specific Model)	11	0.825	109344	324.367	7774718	0.41	6599	None
GCF_014696655.1_ASM1469665v1_genomic	98.91	1.45	99.81	1.1	Neural Network (Specific Model)	11	0.789	83478	278.723	8988648	0.42	8501	None
GCF_014696675.1_ASM1469667v1_genomic	99.15	1.45	99.99	1.7	Neural Network (Specific Model)	11	0.848	248526	316.262	5821333	0.56	5213	None
GCF_014696715.1_ASM1469671v1_genomic	99.18	1.22	99.97	0.75	Neural Network (Specific Model)	11	0.843	340777	310.365	6283586	0.54	5697	None
GCF_014696735.1_ASM1469673v1_genomic	99	0	99.98	0.31	Neural Network (Specific Model)	11	0.827	185501	322.197	7080276	0.41	6066	None
GCF_014696755.1_ASM1469675v1_genomic	99.73	0.41	99.25	0.01	Neural Network (Specific Model)	11	0.821	102015	304.559	4497192	0.38	4045	None
GCF_014696765.1_ASM1469676v1_genomic	99	0	99.99	0.31	Neural Network (Specific Model)	11	0.826	205481	322.319	7102143	0.41	6078	None
GCF_014696775.1_ASM1469677v1_genomic	99	0	99.99	0.29	Neural Network (Specific Model)	11	0.826	208506	322.073	7003498	0.41	5997	None
GCF_014696815.1_ASM1469681v1_genomic	99.46	0	99.99	0.31	Neural Network (Specific Model)	11	0.789	58342	289.302	5786747	0.38	5271	None
GCF_014696825.1_ASM1469682v1_genomic	99.46	0	99.99	0	Neural Network (Specific Model)	11	0.818	296026	313.276	6198606	0.39	5399	None
GCF_014696875.1_ASM1469687v1_genomic	99.18	0.18	99.86	0.08	Neural Network (Specific Model)	11	0.802	37193	268.557	5041890	0.43	5027	None
GCF_014696895.1_ASM1469689v1_genomic	99.18	1	99.93	2.44	Neural Network (Specific Model)	11	0.84	129672	301.203	6915784	0.44	6436	None
GCF_014696905.1_ASM1469690v1_genomic	98.82	0.14	100	1.14	Neural Network (Specific Model)	11	0.814	165543	318.964	8463672	0.41	7212	None
GCF_014696925.1_ASM1469692v1_genomic	98.69	1.9	99.99	1.05	Neural Network (Specific Model)	11	0.859	93623	321.972	5625565	0.42	5012	None
GCF_014696935.1_ASM1469693v1_genomic	99.18	0.54	100	0	Neural Network (Specific Model)	11	0.865	134027	343.199	6291339	0.49	5291	None
GCF_014696985.1_ASM1469698v1_genomic	99.18	0.54	100	0	Neural Network (Specific Model)	11	0.864	237362	343.155	6298376	0.49	5293	None
GCF_014697015.1_ASM1469701v1_genomic	99.18	0.54	100	0	Neural Network (Specific Model)	11	0.864	253051	343.247	6313743	0.49	5304	None
GCF_014697025.1_ASM1469702v1_genomic	99.73	0.82	99.98	0.4	Neural Network (Specific Model)	11	0.824	177933	330.776	6161523	0.5	5122	None
GCF_014697055.1_ASM1469705v1_genomic	99.18	0.36	100	1.17	Neural Network (Specific Model)	11	0.807	161746	343.521	9518314	0.41	7460	None
GCF_014697075.1_ASM1469707v1_genomic	99.18	1.18	99.99	1.57	Neural Network (Specific Model)	11	0.807	112790	331.916	8511048	0.41	6904	None
GCF_014697105.1_ASM1469710v1_genomic	98.91	0.27	98.24	0	Neural Network (Specific Model)	11	0.826	108475	322.467	5809825	0.41	4967	None
GCF_014697125.1_ASM1469712v1_genomic	99.18	0.27	100	0	Neural Network (Specific Model)	11	0.827	161999	320.338	7065205	0.41	6088	None
GCF_014697155.1_ASM1469715v1_genomic	99.18	0	99.98	0.32	Neural Network (Specific Model)	11	0.826	185514	323.197	7067220	0.41	6030	None
GCF_014697165.1_ASM1469716v1_genomic	99.18	0	100	0.7	Neural Network (Specific Model)	11	0.825	173683	329.379	6991187	0.41	5844	None
GCF_014697195.1_ASM1469719v1_genomic	99.18	0.27	100	0	Neural Network (Specific Model)	11	0.813	93570	310.387	6103615	0.42	5337	None
GCF_014697225.1_ASM1469722v1_genomic	99.23	0.54	99.98	0.33	Neural Network (Specific Model)	11	0.873	197467	310.614	6743911	0.47	6328	None
GCF_014697245.1_ASM1469724v1_genomic	99.23	0.54	99.99	0.5	Neural Network (Specific Model)	11	0.872	197455	310.808	7138201	0.47	6688	None
GCF_014697265.1_ASM1469726v1_genomic	99.23	0.54	99.99	0.51	Neural Network (Specific Model)	11	0.873	203361	311.145	7147343	0.47	6693	None
GCF_014697285.1_ASM1469728v1_genomic	99.23	0.54	99.99	0.53	Neural Network (Specific Model)	11	0.872	204036	310.482	7173154	0.47	6730	None
GCF_014697315.1_ASM1469731v1_genomic	99.73	0	99.65	0.12	Neural Network (Specific Model)	11	0.829	78897	300.889	4343146	0.37	3995	None
GCF_014697335.1_ASM1469733v1_genomic	99.46	0	99.97	0.29	Neural Network (Specific Model)	11	0.821	143668	310.057	6890297	0.39	6088	None
GCF_014697355.1_ASM1469735v1_genomic	99.73	0.54	99.99	0.15	Neural Network (Specific Model)	11	0.802	187413	329.65	9031517	0.41	7334	None
GCF_014697365.1_ASM1469736v1_genomic	99.46	0.14	100	0.04	Neural Network (Specific Model)	11	0.827	88001	328.682	4179537	0.35	3507	None
GCF_014697375.1_ASM1469737v1_genomic	99.46	2.17	99.99	3.02	Neural Network (Specific Model)	11	0.842	49524	295.802	5983598	0.56	5688	None
GCF_014697415.1_ASM1469741v1_genomic	99.46	0	99.39	0.08	Neural Network (Specific Model)	11	0.923	194715	288.095	2365942	0.67	2535	None
GCF_014697425.1_ASM1469742v1_genomic	99.64	0.77	100	2.45	Neural Network (Specific Model)	11	0.82	135415	327.835	7986182	0.4	6670	None
GCF_014697455.1_ASM1469745v1_genomic	99.37	0	100	2	Neural Network (Specific Model)	11	0.825	98513	327.244	9123432	0.41	7674	None
GCF_014697475.1_ASM1469747v1_genomic	99.37	0	100	1.28	Neural Network (Specific Model)	11	0.822	84723	327.911	8618724	0.4	7209	None
GCF_014697485.1_ASM1469748v1_genomic	99.37	0.14	100	1.08	Neural Network (Specific Model)	11	0.819	190745	322.892	8511586	0.41	7205	None
GCF_014697495.1_ASM1469749v1_genomic	99.37	0.14	100	1.49	Neural Network (Specific Model)	11	0.819	146059	322.766	8505861	0.41	7205	None
GCF_014697535.1_ASM1469753v1_genomic	99.73	0.77	99.99	2.08	Neural Network (Specific Model)	11	0.79	97537	301.126	6910048	0.41	6052	None
GCF_014697545.1_ASM1469754v1_genomic	99.46	2.46	100	1.69	Neural Network (Specific Model)	11	0.826	300664	325.143	8128580	0.49	6897	None
GCF_014697575.1_ASM1469757v1_genomic	99.18	0.95	99.91	0.12	Neural Network (Specific Model)	11	0.859	154973	333.275	6621615	0.39	5697	None
GCF_014697585.1_ASM1469758v1_genomic	99.46	0.54	99.94	0.03	Neural Network (Specific Model)	11	0.816	124205	298.669	4516276	0.38	4116	None
GCF_014697615.1_ASM1469761v1_genomic	99.46	0.23	100	1.16	Neural Network (Specific Model)	11	0.824	145176	322.459	7642597	0.4	6516	None
GCF_014697625.1_ASM1469762v1_genomic	99.46	0.27	99.57	0.28	Neural Network (Specific Model)	11	0.791	127363	308.553	8048170	0.41	6890	None
GCF_014698035.1_ASM1469803v1_genomic	99.46	0.07	100	0.07	Neural Network (Specific Model)	11	0.812	84635	313.586	9434434	0.41	8153	None
GCF_014698045.1_ASM1469804v1_genomic	99.46	0	100	0.17	Neural Network (Specific Model)	11	0.822	275562	326.034	8338463	0.41	7013	None
GCF_014698055.1_ASM1469805v1_genomic	99.46	0.82	99.99	0.06	Neural Network (Specific Model)	11	0.809	138854	317.098	8861200	0.41	7543	None
GCF_014698065.1_ASM1469806v1_genomic	99.73	0.91	100	3.61	Neural Network (Specific Model)	11	0.783	43658	269.708	10844745	0.42	10514	None
GCF_014698115.1_ASM1469811v1_genomic	99.73	0.54	100	2.14	Neural Network (Specific Model)	11	0.811	63506	324.231	9526178	0.42	7960	None
GCF_014698135.1_ASM1469813v1_genomic	99.64	0	99.99	0	Neural Network (Specific Model)	11	0.819	198457	336.088	4499549	0.55	3659	None
GCF_014698145.1_ASM1469814v1_genomic	99.46	0.01	99.93	0.29	Neural Network (Specific Model)	11	0.848	164929	327.213	5466777	0.49	4730	None
GCF_014698175.1_ASM1469817v1_genomic	99.46	0.27	99.9	0.02	Neural Network (Specific Model)	11	0.78	111063	314.517	6998517	0.43	5791	None
GCF_014698185.1_ASM1469818v1_genomic	99.46	1	99.96	0.28	Neural Network (Specific Model)	11	0.832	61311	327.699	6129042	0.47	5196	None
GCF_014698215.1_ASM1469821v1_genomic	99.64	0	100	0	Neural Network (Specific Model)	11	0.819	273789	334.445	4497870	0.55	3676	None
GCF_014698235.1_ASM1469823v1_genomic	99.64	0	100	0	Neural Network (Specific Model)	11	0.819	208971	333.656	4496824	0.55	3684	None
GCF_014698245.1_ASM1469824v1_genomic	99.73	0	99.37	0.15	Neural Network (Specific Model)	11	0.83	76250	299.077	4348078	0.37	4026	None
GCF_014698265.1_ASM1469826v1_genomic	99.73	0	99.61	0.16	Neural Network (Specific Model)	11	0.829	75924	300.058	4349063	0.37	4008	None
GCF_014698295.1_ASM1469829v1_genomic	99.73	0.27	99.64	0.15	Neural Network (Specific Model)	11	0.83	55341	301.236	4314391	0.37	3969	None
GCF_014698305.1_ASM1469830v1_genomic	99.73	0	99.92	0.26	Neural Network (Specific Model)	11	0.819	192513	306.902	6059416	0.39	5399	None
GCF_014698335.1_ASM1469833v1_genomic	99.73	0.77	99.97	0.03	Neural Network (Specific Model)	11	0.819	54778	281.536	4697269	0.43	4562	None
GCF_014698355.1_ASM1469835v1_genomic	99.73	0	99.91	0.46	Neural Network (Specific Model)	11	0.82	394797	309.403	5986679	0.39	5298	None
GCF_014698375.1_ASM1469837v1_genomic	99.73	0.63	99.92	0.06	Neural Network (Specific Model)	11	0.815	36184	279.878	5257036	0.43	5110	None
GCF_014698415.1_ASM1469841v1_genomic	99.73	0	99.98	0.05	Neural Network (Specific Model)	11	0.89	530639	298.005	2735070	0.55	2729	None
GCF_014698435.1_ASM1469843v1_genomic	99.73	0.27	100	0.11	Neural Network (Specific Model)	11	0.809	63491	300.114	7929393	0.41	7142	None
GCF_014698475.1_ASM1469847v1_genomic	99.46	0.41	100	0.43	Neural Network (Specific Model)	11	0.82	109784	319.177	7162047	0.4	6141	None
GCF_014698495.1_ASM1469849v1_genomic	99.73	2.04	100	2.02	Neural Network (Specific Model)	11	0.802	299721	330.784	8954766	0.41	7249	None
GCF_014698505.1_ASM1469850v1_genomic	99.73	0.82	100	1.28	Neural Network (Specific Model)	11	0.81	140137	310.278	8870024	0.42	7728	None
GCF_014698525.1_ASM1469852v1_genomic	99.73	0.27	100	0.9	Neural Network (Specific Model)	11	0.81	146341	311.448	8812181	0.42	7650	None
GCF_014698535.1_ASM1469853v1_genomic	99.46	0.27	99.92	0.03	Neural Network (Specific Model)	11	0.78	103761	314.662	7011366	0.43	5800	None
GCF_014698575.1_ASM1469857v1_genomic	99.73	0	100	0.05	Neural Network (Specific Model)	11	0.867	130617	305.328	3882330	0.47	3682	None
GCF_014698595.1_ASM1469859v1_genomic	99.73	0	100	0.07	Neural Network (Specific Model)	11	0.867	181285	307.147	3860058	0.48	3638	None
GCF_014698605.1_ASM1469860v1_genomic	99.73	0.27	99.99	0.1	Neural Network (Specific Model)	11	0.867	100447	306.041	4071751	0.48	3850	None
GCF_014698625.1_ASM1469862v1_genomic	99.73	0	100	0.06	Neural Network (Specific Model)	11	0.868	114649	307.657	3847462	0.48	3622	None
GCF_014698635.1_ASM1469863v1_genomic	99.91	1.49	99.98	1.53	Neural Network (Specific Model)	11	0.804	157552	315.446	9241482	0.41	7868	None
GCF_014698695.1_ASM1469869v1_genomic	100	0	99.36	0.14	Neural Network (Specific Model)	11	0.829	43168	297.22	4287223	0.37	3993	None
GCF_014698705.1_ASM1469870v1_genomic	100	0	99.69	0.15	Neural Network (Specific Model)	11	0.829	85704	302.242	4343226	0.37	3976	None
GCF_014698725.1_ASM1469872v1_genomic	100	0	99.53	0.16	Neural Network (Specific Model)	11	0.828	83039	299.193	4350034	0.37	4020	None
GCF_014698735.1_ASM1469873v1_genomic	100	0	99.97	0.29	Neural Network (Specific Model)	11	0.817	120473	315.249	6234385	0.39	5391	None
GCF_014698755.1_ASM1469875v1_genomic	100	0	99.76	0.16	Neural Network (Specific Model)	11	0.83	85728	301.371	4347270	0.37	3994	None
GCF_014698795.1_ASM1469879v1_genomic	100	1.63	99.96	0.96	Neural Network (Specific Model)	11	0.8	186744	296.346	9033956	0.41	8137	None
GCF_014698825.1_ASM1469882v1_genomic	99.91	0.27	99.99	0	Neural Network (Specific Model)	11	0.827	110013	330.7	5801828	0.4	4842	None
GCF_014698835.1_ASM1469883v1_genomic	99.91	1.49	99.99	1.42	Neural Network (Specific Model)	11	0.805	157552	315.093	9270090	0.41	7904	None
GCF_014698845.1_ASM1469884v1_genomic	100	0.72	99.99	0.31	Neural Network (Specific Model)	11	0.829	180846	325.984	6198536	0.47	5263	None
GCF_014698895.1_ASM1469889v1_genomic	100	0	99.97	0.05	Neural Network (Specific Model)	11	0.89	530585	297.739	2734236	0.55	2731	None
GCF_014698905.1_ASM1469890v1_genomic	100	0	99.99	0.04	Neural Network (Specific Model)	11	0.89	603911	298.439	2743371	0.55	2733	None
GCF_014698965.1_ASM1469896v1_genomic	99.73	1.22	100	1.59	Neural Network (Specific Model)	11	0.853	145433	301.294	9507908	0.41	8991	None
GCF_014748295.1_ASM1474829v1_genomic	79.96	1.77	79.78	2.48	Neural Network (Specific Model)	11	0.859	5870	299.829	6898573	0.44	6600	None
GCF_014764505.1_ASM1476450v1_genomic	99.18	1.45	99.93	3.58	Neural Network (Specific Model)	11	0.816	125568	295.689	8929093	0.5	8224	None
GCF_014831675.1_ASM1483167v1_genomic	99.73	0.01	99.99	0.5	Neural Network (Specific Model)	11	0.801	137759	295.429	8497696	0.41	7692	None
GCF_014849525.1_ASM1484952v1_genomic	99.73	0.91	100	1.19	Neural Network (Specific Model)	11	0.834	204402	324.908	7522397	0.46	6447	None
GCF_014904695.1_ASM1490469v1_genomic	99.32	0.54	99.84	0.59	Neural Network (Specific Model)	11	0.801	191407	288.992	8410901	0.42	7789	None
GCF_015206815.1_ASM1520681v1_genomic	99.73	0.36	99.98	0.46	Neural Network (Specific Model)	11	0.816	63787	304.302	6082847	0.41	5441	None
GCF_015206885.1_ASM1520688v1_genomic	99.93	0.23	99.97	0	Neural Network (Specific Model)	11	0.82	28467	294.956	4485075	0.43	4164	None
GCF_015206895.1_ASM1520689v1_genomic	99.37	0.63	100	0.33	Neural Network (Specific Model)	11	0.812	40008	313.138	8816581	0.41	7633	None
GCF_015206985.1_ASM1520698v1_genomic	99.46	0.27	98.67	0.54	Neural Network (Specific Model)	11	0.81	154577	316.783	8559644	0.41	7302	None
GCF_015206995.1_ASM1520699v1_genomic	99.46	0	99.57	0.03	Neural Network (Specific Model)	11	0.807	33564	299.425	6584481	0.42	5923	None
GCF_015207005.2_ASM1520700v2_genomic	99.73	0.27	100	1.16	Neural Network (Specific Model)	11	0.81	8863343	324.981	9635616	0.42	8017	None
GCF_015207035.1_ASM1520703v1_genomic	99.46	0.27	99.6	0.23	Gradient Boost (General Model)	11	0.846	48361	320.742	6469551	0.51	5693	None
GCF_015207065.1_ASM1520706v1_genomic	98.1	1.54	98.28	2.37	Gradient Boost (General Model)	11	0.859	15744	303.63	6774485	0.49	6395	None
GCF_015207075.1_ASM1520707v1_genomic	59.38	0.77	61.22	0.17	Neural Network (Specific Model)	11	0.818	10186	304.514	4198480	0.49	3767	None
GCF_015207105.1_ASM1520710v1_genomic	98.91	2.26	97.7	1.97	Gradient Boost (General Model)	11	0.856	44279	314.887	6573649	0.5	5966	None
GCF_015207115.1_ASM1520711v1_genomic	98.37	0.09	99.88	0	Neural Network (Specific Model)	11	0.814	14869	285.582	4768015	0.43	4541	None
GCF_015207145.1_ASM1520714v1_genomic	98.91	0	100	0.61	Neural Network (Specific Model)	11	0.801	34777	329.55	9928909	0.41	8056	None
GCF_015207185.1_ASM1520718v1_genomic	95.79	1.31	96.75	1.19	Neural Network (Specific Model)	11	0.815	7538	266.117	5058161	0.43	5172	None
GCF_015207205.1_ASM1520720v1_genomic	99.73	0.27	99.99	0.12	Neural Network (Specific Model)	11	0.803	97602	286.589	5548733	0.37	5191	None
GCF_015207245.1_ASM1520724v1_genomic	67.03	0.01	72.49	0.09	Neural Network (Specific Model)	11	0.818	5337	281.042	4997239	0.42	4858	None
GCF_015207255.1_ASM1520725v1_genomic	99.46	1.63	100	0.71	Neural Network (Specific Model)	11	0.869	61751	300.202	5264681	0.56	5092	None
GCF_015207265.1_ASM1520726v1_genomic	99.46	3.45	100	3.26	Neural Network (Specific Model)	11	0.843	19048	297.734	7254459	0.56	6859	None
GCF_015207285.1_ASM1520728v1_genomic	99.09	0.63	99.86	1.34	Neural Network (Specific Model)	11	0.792	33116	302.975	6618298	0.46	5774	None
GCF_015207295.1_ASM1520729v1_genomic	98.82	0.27	100	0.46	Neural Network (Specific Model)	11	0.797	34852	314.962	6699634	0.46	5657	None
GCF_015207345.1_ASM1520734v1_genomic	99.09	0.27	100	0.29	Neural Network (Specific Model)	11	0.795	58883	316.905	6690183	0.46	5606	None
GCF_015207375.1_ASM1520737v1_genomic	99.73	1.13	99.93	2.23	Neural Network (Specific Model)	11	0.848	40101	322.163	6712583	0.46	5903	None
GCF_015207395.1_ASM1520739v1_genomic	99.18	2.45	100	3.7	Neural Network (Specific Model)	11	0.841	29102	292.391	6690142	0.55	6427	None
GCF_015207425.1_ASM1520742v1_genomic	99.46	0.27	99.96	0.75	Neural Network (Specific Model)	11	0.853	124546	329.687	5864958	0.47	5065	None
GCF_015207445.1_ASM1520744v1_genomic	99.52	1.68	99.86	2.29	Neural Network (Specific Model)	11	0.848	28782	318.923	6779426	0.46	6020	None
GCF_015207455.1_ASM1520745v1_genomic	98.55	1.63	99.71	0.19	Neural Network (Specific Model)	11	0.804	27102	295.734	6796505	0.46	6170	None
GCF_015207485.1_ASM1520748v1_genomic	99.32	0.95	99.99	0	Neural Network (Specific Model)	11	0.855	59491	324.553	6226999	0.39	5477	None
GCF_015207505.1_ASM1520750v1_genomic	99.37	0	100	0.04	Neural Network (Specific Model)	11	0.793	46358	313.415	6554502	0.46	5536	None
GCF_015207525.1_ASM1520752v1_genomic	98.91	2.9	100	4.44	Neural Network (Specific Model)	11	0.839	237408	308.611	6344577	0.57	5762	None
GCF_015207535.1_ASM1520753v1_genomic	92.44	2.7	95.14	4.95	Neural Network (Specific Model)	11	0.891	11389	270.158	2570726	0.68	2838	None
GCF_015207605.1_ASM1520760v1_genomic	99.64	3.13	99.98	1.2	Neural Network (Specific Model)	11	0.833	97932	317.223	7314991	0.5	6411	None
GCF_015207615.1_ASM1520761v1_genomic	98.6	21.47	99.74	16.34	Neural Network (Specific Model)	11	0.891	328991	274.123	2937009	0.68	3198	None
GCF_015207645.1_ASM1520764v1_genomic	99.37	0.41	99.78	1.78	Neural Network (Specific Model)	11	0.855	58880	260.639	3677085	0.48	4037	None
GCF_015207655.1_ASM1520765v1_genomic	99.91	0.27	100	0	Neural Network (Specific Model)	11	0.835	60692	301.725	5669830	0.42	5235	None
GCF_015207665.1_ASM1520766v1_genomic	98.1	0.91	100	1.3	Neural Network (Specific Model)	11	0.802	42913	314.351	7602875	0.38	6473	None
GCF_015207705.1_ASM1520770v1_genomic	99.09	0.54	99.99	1.11	Neural Network (Specific Model)	11	0.822	88561	311.779	7337961	0.41	6458	None
GCF_015207725.1_ASM1520772v1_genomic	98.51	1.36	99.79	1.04	Neural Network (Specific Model)	11	0.866	11687	281.653	3916263	0.48	4018	None
GCF_015207735.1_ASM1520773v1_genomic	98.69	1.09	99.96	2.93	Neural Network (Specific Model)	11	0.852	40597	329.945	7498970	0.4	6462	None
GCF_015207755.1_ASM1520775v1_genomic	99.73	0	99.87	0	Neural Network (Specific Model)	11	0.824	268758	315.558	5581866	0.42	4863	None
GCF_015207785.1_ASM1520778v1_genomic	99.73	0.5	99.56	0.06	Neural Network (Specific Model)	11	0.824	54871	303.953	4435098	0.38	4012	None
GCF_015207795.1_ASM1520779v1_genomic	100	0.14	99.72	0.03	Neural Network (Specific Model)	11	0.805	29781	294.972	5113591	0.38	4657	None
GCF_015207825.1_ASM1520782v1_genomic	99.46	0.14	100	0.12	Neural Network (Specific Model)	11	0.848	91918	317.101	3193110	0.38	2850	None
GCF_015207835.1_ASM1520783v1_genomic	99.18	0.54	99.95	0.01	Neural Network (Specific Model)	11	0.794	23683	282.868	5585676	0.38	5232	None
GCF_015207865.1_ASM1520786v1_genomic	98.64	0.54	99.99	0.64	Neural Network (Specific Model)	11	0.794	10796	280.127	5708300	0.39	5404	None
GCF_015207875.1_ASM1520787v1_genomic	100	0.54	99.91	0	Neural Network (Specific Model)	11	0.803	55172	280.125	5192325	0.38	4971	None
GCF_015207885.1_ASM1520788v1_genomic	99.93	1.18	99.99	0.05	Neural Network (Specific Model)	11	0.821	23507	277.377	5071864	0.42	5016	None
GCF_015207925.1_ASM1520792v1_genomic	99.39	1.09	99.79	0	Neural Network (Specific Model)	11	0.81	22301	275.988	4809979	0.42	4716	None
GCF_015207935.1_ASM1520793v1_genomic	99.73	0.27	99.98	0.04	Neural Network (Specific Model)	11	0.866	43591	301.121	3949467	0.48	3790	None
GCF_015207985.1_ASM1520798v1_genomic	99.46	0.27	99.98	0	Neural Network (Specific Model)	11	0.865	60601	304.422	3969658	0.48	3767	None
GCF_015245355.1_ASM1524535v1_genomic	99.73	2.04	99.9	5.34	Neural Network (Specific Model)	11	0.823	4495168	317.949	4495168	0.42	3883	None
GCF_015714705.1_ASM1571470v1_genomic	99.46	3.53	100	3.58	Neural Network (Specific Model)	11	0.812	56140	311.463	7473008	0.42	6504	None
GCF_015714725.1_ASM1571472v1_genomic	95.92	5.48	99.43	6.64	Neural Network (Specific Model)	11	0.812	35537	290.249	8562728	0.42	8003	None
GCF_015714765.1_ASM1571476v1_genomic	99.18	12.77	99.93	11.67	Neural Network (Specific Model)	11	0.792	20474	277.601	8735701	0.42	8327	None
GCF_015840335.1_ASM1584033v1_genomic	99.18	1.36	98.23	0.75	Neural Network (Specific Model)	11	0.883	3226220	267.794	3226220	0.64	3564	None
GCF_015840525.1_ASM1584052v1_genomic	100	1.77	99.17	0.47	Neural Network (Specific Model)	11	0.881	3860130	293.351	3860130	0.65	3880	None
GCF_015840715.1_ASM1584071v1_genomic	99.73	0.27	99.98	0.04	Neural Network (Specific Model)	11	0.871	3672318	308.336	3672318	0.67	3469	None
GCF_015840915.1_ASM1584091v1_genomic	100	1.36	99.74	0.26	Neural Network (Specific Model)	11	0.88	3854122	292.637	3854122	0.65	3879	None
GCF_015841355.1_ASM1584135v1_genomic	99.73	0.27	99.99	0.16	Neural Network (Specific Model)	11	0.888	3202093	284.997	3202093	0.66	3338	None
GCF_016056275.1_ASM1605627v1_genomic	99.73	1.52	100	2.65	Neural Network (Specific Model)	11	0.804	49880	305.188	8381979	0.41	7369	None
GCF_016056295.1_ASM1605629v1_genomic	99.46	0.34	99.88	0.49	Neural Network (Specific Model)	11	0.806	113136	297.973	6527020	0.41	5890	None
GCF_016056305.1_ASM1605630v1_genomic	97.83	0.54	100	0.91	Neural Network (Specific Model)	11	0.785	119168	311.575	8256472	0.41	6948	None
GCF_016403105.1_ASM1640310v1_genomic	98.64	1.63	99.99	2.71	Neural Network (Specific Model)	11	0.847	4309234	317.555	4710209	0.58	4194	None
GCF_016446395.1_ASM1644639v1_genomic	99.46	0.27	95.59	1.1	Neural Network (Specific Model)	11	0.815	6286783	308.632	6286783	0.5	5546	None
GCF_016584665.1_ASM1658466v1_genomic	98.96	0.54	99.98	0.02	Neural Network (Specific Model)	11	0.869	75563	307.39	5264835	0.42	4969	None
GCF_016632315.1_ASM1663231v1_genomic	99.18	1	100	1.41	Neural Network (Specific Model)	11	0.82	3585021	357.514	6235022	0.52	4775	None
GCF_016807185.1_Cyanobacteria_CLA17_v2_genomic	96.65	0.41	94.57	1.04	Neural Network (Specific Model)	11	0.833	2498684	299.261	6647508	0.48	6180	None
GCF_016888125.1_ASM1688812v1_genomic	99.18	0.68	99.99	0.08	Neural Network (Specific Model)	11	0.881	30955	309.569	5514817	0.43	5240	None
GCF_016888135.1_ASM1688813v1_genomic	99.59	1.99	99.96	0.12	Neural Network (Specific Model)	11	0.825	116291	318.53	5756177	0.53	4977	None
GCF_016888165.1_ASM1688816v1_genomic	98.55	0.68	99.94	0.19	Neural Network (Specific Model)	11	0.824	38225	303.203	6149393	0.55	5583	None
GCF_016919485.1_ASM1691948v1_genomic	99.05	0.54	99.99	0	Neural Network (Specific Model)	11	0.803	5490383	320.013	5490383	0.56	4602	None
GCF_017086385.1_ASM1708638v1_genomic	100	0	100	0.11	Neural Network (Specific Model)	11	0.911	2658717	316.155	2658717	0.54	2562	None
GCF_017164015.1_ASM1716401v1_genomic	99.18	0.27	100	0.07	Neural Network (Specific Model)	11	0.787	8587404	309.919	8587404	0.42	7283	None
GCF_017312365.1_ASM1731236v1_genomic	99.64	0.54	98.94	0.18	Gradient Boost (General Model)	11	0.873	135250	301.647	5294833	0.39	5114	None
GCF_017313335.1_ASM1731333v1_genomic	91.88	1.59	92.84	1	Neural Network (Specific Model)	11	0.797	10908	309.844	5965908	0.47	5125	None
GCF_017591595.1_ASM1759159v1_genomic	81.27	2.13	86.59	2.26	Neural Network (Specific Model)	11	0.825	33673	298.092	8262029	0.41	7640	None
GCF_017591665.1_ASM1759166v1_genomic	94.16	3.35	96.58	2.45	Neural Network (Specific Model)	11	0.828	71573	309.536	9019084	0.41	8057	None
GCF_017695955.1_ASM1769595v1_genomic	100	0	100	0.03	Neural Network (Specific Model)	11	0.908	596340	267.661	1642829	0.31	1861	None
GCF_017695965.1_ASM1769596v1_genomic	100	0	100	0.01	Neural Network (Specific Model)	11	0.902	606023	262.351	1672347	0.31	1920	None
GCF_017695975.1_ASM1769597v1_genomic	100	0	99.99	0.06	Neural Network (Specific Model)	11	0.91	1041665	266.271	1652921	0.31	1886	None
GCF_017696015.1_ASM1769601v1_genomic	100	0	100	0.05	Neural Network (Specific Model)	11	0.896	1066530	263.854	1734399	0.31	1968	None
GCF_017696035.1_ASM1769603v1_genomic	99.73	0	100	0.03	Neural Network (Specific Model)	11	0.905	972207	261.9	1667184	0.31	1923	None
GCF_017696055.1_ASM1769605v1_genomic	100	0	100	0.04	Neural Network (Specific Model)	11	0.905	1019189	261.363	1651015	0.31	1908	None
GCF_017696075.1_ASM1769607v1_genomic	98.64	0	100	0.04	Neural Network (Specific Model)	11	0.907	355646	262.882	1673779	0.31	1928	None
GCF_017696085.1_ASM1769608v1_genomic	99.37	0	99.99	0.12	Neural Network (Specific Model)	11	0.907	1009863	263.791	1631014	0.31	1872	None
GCF_017696175.1_ASM1769617v1_genomic	99.73	0	100	0.04	Neural Network (Specific Model)	11	0.908	587930	267.239	1668840	0.31	1893	None
GCF_017696205.1_ASM1769620v1_genomic	99.73	0	99.97	0.12	Neural Network (Specific Model)	11	0.905	1061403	266.316	1697959	0.31	1928	None
GCF_017696245.1_ASM1769624v1_genomic	99.46	0	100	0.04	Neural Network (Specific Model)	11	0.908	1028728	265.89	1657660	0.31	1891	None
GCF_017696275.1_ASM1769627v1_genomic	100	0	100	0.16	Neural Network (Specific Model)	11	0.906	603219	263.657	1672276	0.31	1918	None
GCF_017696315.1_ASM1769631v1_genomic	99.64	0.27	100	0.08	Neural Network (Specific Model)	11	0.905	596025	263.027	1729635	0.31	1988	None
GCF_017982655.1_ASM1798265v1_genomic	99.58	1.9	95.94	0.14	Neural Network (Specific Model)	11	0.793	53645	306.473	8789847	0.42	7590	None
GCF_018128485.1_ASM1812848v1_genomic	79.99	29.83	95.92	23.12	Gradient Boost (General Model)	11	0.84	6990850	256.984	6990850	0.5	7681	None
GCF_018139025.1_ASM1813902v1_genomic	99.77	0	99.97	0.06	Neural Network (Specific Model)	11	0.866	3857174	323.761	3857174	0.4	3442	None
GCF_018282115.1_ASM1828211v1_genomic	99.46	0.27	99.99	0	Neural Network (Specific Model)	11	0.868	3704690	308.422	3832803	0.48	3601	None
GCF_018336915.1_ASM1833691v1_genomic	99.46	2.85	99.07	2.47	Gradient Boost (General Model)	11	0.845	5881945	308.255	7112772	0.47	6507	None
GCF_018389385.1_ASM1838938v1_genomic	96.33	1.22	99.77	2.52	Neural Network (Specific Model)	11	0.891	4187797	309.37	4187797	0.56	4027	None
GCF_018502385.1_ASM1850238v1_genomic	99.46	0.54	100	0.06	Neural Network (Specific Model)	11	0.918	2752151	284.929	2752151	0.63	2966	None
GCF_018739865.1_ASM1873986v1_genomic	71.92	0.42	75.55	0.45	Neural Network (Specific Model)	11	0.832	300414	336.303	4068244	0.5	3359	None
GCF_018739885.1_ASM1873988v1_genomic	70.38	1.22	75.64	1.6	Neural Network (Specific Model)	11	0.847	99444	330.426	5231199	0.47	4474	None
GCF_018845095.1_ASM1884509v1_genomic	99.73	0	100	0.05	Neural Network (Specific Model)	11	0.867	3571181	308.43	3947544	0.47	3705	None
GCF_019038415.1_ASM1903841v1_genomic	99.73	0	100	0.35	Neural Network (Specific Model)	11	0.899	92487	287.224	2927161	0.68	3064	None
GCF_019056575.1_ASM1905657v1_genomic	99.91	0.54	99.98	0.41	Neural Network (Specific Model)	11	0.827	5729487	329.771	5729487	0.4	4793	None
GCF_019104765.1_ASM1910476v1_genomic	100	0.82	99.98	0.28	Neural Network (Specific Model)	11	0.919	355878	286.539	2527587	0.65	2712	None
GCF_019137755.1_ASM1913775v1_genomic	100	0.03	100	0.01	Neural Network (Specific Model)	11	0.833	461129	292.414	3664742	0.48	3487	None
GCF_019137795.1_ASM1913779v1_genomic	100	0.51	100	0.44	Neural Network (Specific Model)	11	0.878	461129	289.977	3498368	0.5	3537	None
GCF_019324835.1_ASM1932483v1_genomic	100	0	100	0.01	Neural Network (Specific Model)	11	0.902	273791	263.924	1671599	0.31	1907	None
GCF_019324845.1_ASM1932484v1_genomic	100	0	99.99	0.06	Neural Network (Specific Model)	11	0.91	1043453	266.196	1653424	0.31	1887	None
GCF_019324885.1_ASM1932488v1_genomic	100	0	100	0.05	Neural Network (Specific Model)	11	0.897	263907	263.694	1736386	0.31	1972	None
GCF_019324905.1_ASM1932490v1_genomic	99.73	0	100	0.03	Neural Network (Specific Model)	11	0.905	441484	261.385	1668526	0.31	1928	None
GCF_019324925.1_ASM1932492v1_genomic	99.64	0.27	100	0.09	Neural Network (Specific Model)	11	0.909	226007	263.226	1714716	0.31	1977	None
GCF_019324945.1_ASM1932494v1_genomic	100	0	100	0.16	Neural Network (Specific Model)	11	0.907	306057	262.877	1665171	0.31	1919	None
GCF_019324955.1_ASM1932495v1_genomic	99.37	0	99.99	0.12	Neural Network (Specific Model)	11	0.907	383372	263.217	1624927	0.31	1870	None
GCF_019324985.1_ASM1932498v1_genomic	99.32	0	100	0.04	Neural Network (Specific Model)	11	0.904	308149	265.191	1681444	0.31	1915	None
GCF_019325005.1_ASM1932500v1_genomic	100	0	100	0.16	Neural Network (Specific Model)	11	0.907	313073	262.999	1665155	0.31	1918	None
GCF_019325015.1_ASM1932501v1_genomic	99.73	0	100	0.04	Neural Network (Specific Model)	11	0.908	309243	265.12	1660223	0.31	1898	None
GCF_019325045.1_ASM1932504v1_genomic	99.18	0.54	99.96	0.09	Neural Network (Specific Model)	11	0.87	143471	255.831	1834861	0.34	2083	None
GCF_019325055.1_ASM1932505v1_genomic	99.73	0	99.97	0.12	Neural Network (Specific Model)	11	0.906	943724	265.828	1697391	0.31	1931	None
GCF_019325065.1_ASM1932506v1_genomic	98.64	0	99.99	0.01	Neural Network (Specific Model)	11	0.874	204586	252.919	1778780	0.35	2053	None
GCF_019325105.1_ASM1932510v1_genomic	100	0	99.99	0.02	Neural Network (Specific Model)	11	0.91	391903	267.814	1656121	0.31	1878	None
GCF_019325115.1_ASM1932511v1_genomic	99.46	0	100	0.04	Neural Network (Specific Model)	11	0.909	974765	265.638	1661465	0.31	1898	None
GCF_019598945.1_ASM1959894v1_genomic	99.73	0.27	100	0	Neural Network (Specific Model)	11	0.8	5254542	288.173	5254542	0.37	4868	None
GCF_019704275.1_ASM1970427v1_genomic	100	1.72	99.86	0.04	Neural Network (Specific Model)	11	0.808	5478552	277.556	5501105	0.43	5351	None
GCF_019734875.1_ASM1973487v1_genomic	99.46	0.27	99.93	0.71	Neural Network (Specific Model)	11	0.808	121838	328.668	8982067	0.42	7371	None
GCF_019800585.1_ASM1980058v1_genomic	98.1	0	99.85	0.15	Neural Network (Specific Model)	11	0.826	37602	309.215	6756227	0.39	6025	None
GCF_019800605.1_Anabaena_cylindrica_ATCC_29414_vegetative_cell_genome_assembly_genomic	98.64	0	99.91	0.17	Neural Network (Specific Model)	11	0.823	43156	308.734	6761576	0.39	6016	None
GCF_019891175.1_ASM1989117v1_genomic	99.46	0	99.99	0.38	Neural Network (Specific Model)	11	0.823	6426061	308.88	6426061	0.51	5720	None
GCF_019924095.1_ASM1992409v1_genomic	99.46	0.27	100	0	Neural Network (Specific Model)	11	0.868	3741266	301.45	3876863	0.48	3728	None
GCF_019973055.1_ASM1997305v1_genomic	96.15	0.95	99.92	1.87	Neural Network (Specific Model)	11	0.788	806105	305.418	11292443	0.38	9732	None
GCF_019976755.1_ASM1997675v1_genomic	99.41	0.95	99.98	0.49	Neural Network (Specific Model)	11	0.824	7141037	311.314	7901148	0.41	6982	None
GCF_019977735.1_ASM1997773v1_genomic	98.78	0.95	100	2.01	Neural Network (Specific Model)	11	0.829	11423121	307.725	12367066	0.38	11118	None
GCF_020091585.1_ASM2009158v1_genomic	97.37	0.82	100	4.3	Neural Network (Specific Model)	11	0.824	7298027	285.34	8564336	0.49	8275	None
GCF_020102815.1_ASM2010281v1_genomic	99.18	0	100	1.21	Neural Network (Specific Model)	11	0.824	64151	325.253	7096704	0.42	6003	None
GCF_020144665.1_ASM2014466v1_genomic	99.18	0.82	99.99	0.02	Neural Network (Specific Model)	11	0.85	62791	336.988	5961499	0.41	5014	None
GCF_020514015.1_ASM2051401v1_genomic	94.29	0	94.75	0	Neural Network (Specific Model)	11	0.906	133568	270.965	2158043	0.59	2416	None
GCF_020514095.1_ASM2051409v1_genomic	99.73	0	99.99	0.07	Neural Network (Specific Model)	11	0.895	347535	258.177	2066863	0.6	2398	None
GCF_020514115.1_ASM2051411v1_genomic	99.7	0	99.98	0.07	Neural Network (Specific Model)	11	0.892	196465	257.04	2116729	0.59	2457	None
GCF_020514205.1_ASM2051420v1_genomic	99.18	0.27	99.99	0.06	Neural Network (Specific Model)	11	0.905	248630	273.254	2328035	0.59	2580	None
GCF_020514235.1_ASM2051423v1_genomic	99.73	0	99.99	0.06	Neural Network (Specific Model)	11	0.917	646814	281.081	2326594	0.6	2540	None
GCF_020514255.1_ASM2051425v1_genomic	99.73	0	100	0.03	Neural Network (Specific Model)	11	0.901	446140	271.223	2339429	0.59	2601	None
GCF_020514275.1_ASM2051427v1_genomic	99.46	0	99.98	0.05	Neural Network (Specific Model)	11	0.902	608685	270.055	2362268	0.58	2639	None
GCF_020514285.1_ASM2051428v1_genomic	90.46	0	90.95	0.45	Neural Network (Specific Model)	11	0.899	137446	264.024	2161481	0.59	2463	None
GCF_020514355.1_ASM2051435v1_genomic	99.46	0	99.99	0.05	Neural Network (Specific Model)	11	0.9	392395	269.968	2378765	0.58	2655	None
GCF_020521235.1_ASM2052123v1_genomic	98.78	1.36	100	0.86	Neural Network (Specific Model)	11	0.799	44887	282.845	10563636	0.46	9981	None
GCF_020594525.1_ASM2059452v1_genomic	99.46	4.21	100	3.01	Neural Network (Specific Model)	11	0.86	4585963	320.836	4957627	0.4	4436	None
GCF_020594555.1_ASM2059455v1_genomic	100	15.96	100	14.18	Neural Network (Specific Model)	11	0.866	4804822	324.381	5656268	0.4	5040	None
GCF_020594575.1_ASM2059457v1_genomic	99.46	4.76	100	4.75	Neural Network (Specific Model)	11	0.862	4267204	319.493	4890610	0.4	4404	None
GCF_020594595.1_ASM2059459v1_genomic	99.73	0.47	100	0	Neural Network (Specific Model)	11	0.865	4701450	323.664	4965408	0.4	4428	None
GCF_020594635.1_ASM2059463v1_genomic	100	1.28	100	1.16	Neural Network (Specific Model)	11	0.865	4696487	323.007	5046113	0.4	4507	None
GCF_020594695.1_ASM2059469v1_genomic	100	5.16	99.89	5.27	Neural Network (Specific Model)	11	0.861	4291329	318.274	4973905	0.4	4491	None
GCF_020640915.1_ASM2064091v1_genomic	99.09	0.54	99.97	0.38	Neural Network (Specific Model)	11	0.861	59760	311.932	5107674	0.39	4704	None
GCF_020702635.1_ASM2070263v1_genomic	99.73	0	99.98	0.98	Neural Network (Specific Model)	11	0.827	58105	314.489	6031214	0.42	5296	None
GCF_020829445.1_ASM2082944v1_genomic	99.18	3.67	99.99	1.89	Neural Network (Specific Model)	11	0.765	35104	289.171	7457132	0.43	6592	None
GCF_020829465.1_ASM2082946v1_genomic	98.55	2.45	99.97	2.23	Neural Network (Specific Model)	11	0.779	6581788	267.892	9217956	0.41	8961	None
GCF_020829495.1_ASM2082949v1_genomic	100	2.31	99.92	3.87	Neural Network (Specific Model)	11	0.776	75275	275.873	8512220	0.42	8006	None
GCF_020829595.1_ASM2082959v1_genomic	99.09	1.18	99.87	1.8	Neural Network (Specific Model)	11	0.804	94853	287.689	7868011	0.41	7348	None
GCF_020829625.1_ASM2082962v1_genomic	100	1.63	99.99	0.2	Neural Network (Specific Model)	11	0.794	236243	297.299	8208034	0.42	7320	None
GCF_020829645.1_ASM2082964v1_genomic	99.86	4.85	99.99	2.35	Neural Network (Specific Model)	11	0.774	79709	277.738	9882092	0.42	9208	None
GCF_020829665.1_ASM2082966v1_genomic	99.64	2.72	99.94	5.47	Neural Network (Specific Model)	11	0.795	308891	296.846	8112251	0.42	7254	None
GCF_020829685.1_ASM2082968v1_genomic	87.32	4.22	85.47	2.09	Neural Network (Specific Model)	11	0.774	7144	239.995	7052049	0.43	7610	None
GCF_020885515.1_BBES_1.0_genomic	79.62	0	99.49	0.09	Neural Network (Specific Model)	11	0.785	1491611	322.826	1491611	0.31	1210	None
GCF_021018745.1_ASM2101874v1_genomic	96.06	2.17	99.98	0.65	Neural Network (Specific Model)	11	0.886	4921229	306.504	5102396	0.62	4929	None
GCF_021172085.1_ASM2117208v1_genomic	99.73	1.18	99.94	0	Neural Network (Specific Model)	11	0.811	5103104	276.283	5103104	0.42	5005	None
GCF_021379005.1_ASM2137900v1_genomic	99.18	1.09	99.97	0.16	Neural Network (Specific Model)	11	0.854	5348817	305.217	5348817	0.5	4998	None
GCF_021497025.1_ASM2149702v1_genomic	99.46	3.4	98.37	0.7	Gradient Boost (General Model)	11	0.833	5699248	286.053	7254703	0.47	7066	None
GCF_021533835.1_ASM2153383v1_genomic	97.74	1.36	99.92	0.36	Neural Network (Specific Model)	11	0.877	2215988	309.487	3487976	0.55	3300	None
GCF_021554705.1_ASM2155470v1_genomic	99.46	9.65	99.94	6.93	Neural Network (Specific Model)	11	0.864	3879270	316.418	5091978	0.4	4639	None
GCF_021554755.1_ASM2155475v1_genomic	98.23	10.83	99.8	8.04	Neural Network (Specific Model)	11	0.866	4397237	310.271	5908421	0.39	5504	None
GCF_021554785.1_ASM2155478v1_genomic	99.73	3.19	99.99	2.89	Neural Network (Specific Model)	11	0.866	4511164	323.265	5429063	0.4	4855	None
GCF_021554815.1_ASM2155481v1_genomic	100	5.3	99.97	2.24	Neural Network (Specific Model)	11	0.863	4104930	317.031	5039576	0.4	4578	None
GCF_021554825.1_ASM2155482v1_genomic	100	3.94	99.99	2.38	Neural Network (Specific Model)	11	0.863	4589975	317.994	4970449	0.4	4503	None
GCF_021554855.1_ASM2155485v1_genomic	100	0.95	99.96	0.53	Neural Network (Specific Model)	11	0.864	4539408	318.547	4869815	0.4	4407	None
GCF_021554875.1_ASM2155487v1_genomic	99.73	0.82	99.93	0	Neural Network (Specific Model)	11	0.86	4235098	315.723	4856164	0.4	4413	None
GCF_021554895.1_ASM2155489v1_genomic	94.71	7.13	92.06	7.18	Neural Network (Specific Model)	11	0.861	4057944	291.817	5349032	0.39	5276	None
GCF_021554915.1_ASM2155491v1_genomic	99.73	3.13	99.97	3.71	Neural Network (Specific Model)	11	0.862	3053913	318.689	4991932	0.4	4505	None
GCF_021554935.1_ASM2155493v1_genomic	99.73	5.09	100	4.89	Neural Network (Specific Model)	11	0.865	4508053	323.643	5147216	0.4	4588	None
GCF_021554955.1_ASM2155495v1_genomic	100	1.01	100	0.67	Neural Network (Specific Model)	11	0.864	4684619	322.094	4991761	0.4	4467	None
GCF_021554965.1_ASM2155496v1_genomic	99.73	0.47	100	0.04	Neural Network (Specific Model)	11	0.866	4710039	323.457	5113968	0.4	4569	None
GCF_021554995.1_ASM2155499v1_genomic	100	8.15	99.95	6.96	Neural Network (Specific Model)	11	0.861	4046306	318.088	5152478	0.4	4652	None
GCF_021555015.1_ASM2155501v1_genomic	99.73	3.94	100	2.4	Neural Network (Specific Model)	11	0.867	4662251	320.964	5422055	0.4	4886	None
GCF_021596505.1_ASM2159650v1_genomic	92.3	0.36	94.02	0.51	Neural Network (Specific Model)	11	0.817	56867	311.527	6727202	0.41	5894	None
GCF_021648855.1_ASM2164885v1_genomic	92.26	0.41	93.87	0.01	Neural Network (Specific Model)	11	0.839	36781	317.159	5267730	0.44	4654	None
GCF_021650815.1_ASM2165081v1_genomic	99.5	0.09	99.94	0	Neural Network (Specific Model)	11	0.871	3808183	329.179	3808183	0.4	3363	None
GCF_022063185.1_ASM2206318v1_genomic	99.18	0.27	100	0	Neural Network (Specific Model)	11	0.823	6421060	320.21	7172241	0.41	6157	None
GCF_022372495.1_ASM2237249v1_genomic	99.23	0.54	99.99	0.53	Neural Network (Specific Model)	11	0.872	6249019	311.781	7227162	0.47	6748	None
GCF_022376295.1_ASM2237629v1_genomic	100	0.27	99.99	0.47	Neural Network (Specific Model)	11	0.82	5451672	329.019	5451672	0.41	4532	None
GCF_022496815.1_ASM2249681v1_genomic	99.23	1.36	99.95	0.23	Neural Network (Specific Model)	11	0.876	105631	316.733	3544092	0.4	3272	None
GCF_022701255.1_ASM2270125v1_genomic	99.73	0.27	99.97	0.22	Neural Network (Specific Model)	11	0.812	6756317	318.891	6756317	0.46	5742	None
GCF_022701275.1_ASM2270127v1_genomic	99.46	0	99.99	0	Neural Network (Specific Model)	11	0.817	6698371	333.208	6698371	0.46	5486	None
GCF_022848905.1_ASM2284890v1_genomic	98.91	1.64	99.99	0.94	Neural Network (Specific Model)	11	0.865	60167	303.07	3717564	0.55	3541	None
GCF_022869765.1_ASM2286976v1_genomic	99.73	0	100	0.01	Neural Network (Specific Model)	11	0.872	3569929	314.622	3569929	0.48	3301	None
GCF_022984075.1_ASM2298407v1_genomic	97.55	0	99.98	0	Neural Network (Specific Model)	11	0.873	2835982	301.332	2958309	0.53	2867	None
GCF_022984195.1_ASM2298419v1_genomic	100	0	99.98	0.05	Neural Network (Specific Model)	11	0.889	2695389	298.506	2749599	0.55	2735	None
GCF_022984265.1_ASM2298426v1_genomic	99.73	0	99.98	0.05	Neural Network (Specific Model)	11	0.89	2689791	298.853	2743999	0.55	2730	None
GCF_022984345.1_ASM2298434v1_genomic	100	0	99.99	0.05	Neural Network (Specific Model)	11	0.89	2689559	299.018	2743767	0.55	2729	None
GCF_023078835.1_ASM2307883v1_genomic	100	0	99.99	0.02	Neural Network (Specific Model)	11	0.918	2410448	288.673	2410448	0.63	2563	None
GCF_023115425.1_ASM2311542v1_genomic	99.86	0.54	99.98	0.14	Neural Network (Specific Model)	11	0.908	2404104	279.728	2404104	0.62	2611	None
GCF_023333585.1_ASM2333358v1_genomic	99.5	1.09	99.93	0.55	Neural Network (Specific Model)	11	0.834	66484	305.407	7745032	0.45	7063	None
GCF_023333595.1_ASM2333359v1_genomic	99.73	0.63	99.99	0.28	Neural Network (Specific Model)	11	0.835	156221	304.145	6929784	0.45	6352	None
GCF_023546805.1_ASM2354680v1_genomic	99.46	1	100	2.24	Neural Network (Specific Model)	11	0.841	6353536	308.015	6955760	0.45	6341	None
GCF_023558375.1_ASM2355837v1_genomic	99.46	1.49	99.99	1.21	Neural Network (Specific Model)	11	0.839	5716510	282.212	6389872	0.46	6346	None
GCF_023630615.1_ASM2363061v1_genomic	96.47	0	99.21	0.05	Neural Network (Specific Model)	11	0.903	190600	269.423	2282191	0.59	2560	None
GCF_023630635.1_ASM2363063v1_genomic	99.46	0	99.97	0.06	Neural Network (Specific Model)	11	0.901	133357	268.236	2217880	0.61	2493	None
GCF_023630655.1_ASM2363065v1_genomic	75.69	2.55	72.01	1.73	Neural Network (Specific Model)	11	0.889	7787	248.988	1858300	0.54	2221	None
GCF_023650955.1_ASM2365095v1_genomic	100	0	99.99	0.26	Neural Network (Specific Model)	11	0.91	2705963	314.424	2705963	0.53	2619	None
GCF_023701635.1_ASM2370163v1_genomic	99.46	0	99.99	0.27	Neural Network (Specific Model)	11	0.821	134249	311.207	6932208	0.39	6106	None
GCF_023734775.1_ASM2373477v1_genomic	97.96	0.86	99.98	0.56	Neural Network (Specific Model)	11	0.793	6802717	273.925	7408262	0.41	7174	None
GCF_023983615.1_ASM2398361v1_genomic	100	0.54	100	0.05	Neural Network (Specific Model)	11	0.871	4747469	333.305	4799068	0.52	4184	None
GCF_024178385.1_ASM2417838v1_genomic	97.46	1.59	99.82	2.88	Neural Network (Specific Model)	11	0.822	14498	302.093	6604967	0.42	6002	None
GCF_024220515.1_ASM2422051v1_genomic	99.91	1.9	100	0.36	Neural Network (Specific Model)	11	0.788	24308	329.972	7671599	0.48	6117	None
GCF_024345355.1_ASM2434535v1_genomic	99.46	0.68	99.88	0.15	Neural Network (Specific Model)	11	0.906	93806	274.479	2810613	0.62	3103	None
GCF_024345375.1_ASM2434537v1_genomic	99.32	0.36	99.93	0.03	Neural Network (Specific Model)	11	0.926	1206055	288.81	2144642	0.61	2302	None
GCF_024345395.1_ASM2434539v1_genomic	99.73	0.54	99.76	0.49	Neural Network (Specific Model)	11	0.911	414129	280.217	2743075	0.63	2982	None
GCF_024345415.1_ASM2434541v1_genomic	99.46	0.27	99.97	0.07	Neural Network (Specific Model)	11	0.892	117134	286.781	2951029	0.66	3073	None
GCF_024345435.1_ASM2434543v1_genomic	99.73	0.27	99.84	0.03	Neural Network (Specific Model)	11	0.91	170875	283.686	2522031	0.63	2707	None
GCF_024345455.1_ASM2434545v1_genomic	99.73	1.22	99.96	0.85	Neural Network (Specific Model)	11	0.907	88629	274.87	2780711	0.62	3072	None
GCF_024345475.1_ASM2434547v1_genomic	98.64	3.53	99.21	2.69	Neural Network (Specific Model)	11	0.916	34102	278.887	2712772	0.67	2981	None
GCF_024345495.1_ASM2434549v1_genomic	99.18	0.82	97.06	0.13	Neural Network (Specific Model)	11	0.898	75643	280.056	2716594	0.66	2914	None
GCF_024345515.1_ASM2434551v1_genomic	86.87	1.36	85.1	0.39	Neural Network (Specific Model)	11	0.915	13378	283.223	2592858	0.69	2804	None
GCF_024345535.1_ASM2434553v1_genomic	100	0.41	99.95	0.16	Neural Network (Specific Model)	11	0.921	512883	305.737	3137012	0.7	3161	None
GCF_024345555.1_ASM2434555v1_genomic	100	0.82	99.94	0.34	Neural Network (Specific Model)	11	0.89	60530	291.245	3446141	0.69	3520	None
GCF_024345575.1_ASM2434557v1_genomic	99.46	0.27	99.73	0.04	Neural Network (Specific Model)	11	0.888	197698	286.773	3103610	0.66	3216	None
GCF_024345595.1_ASM2434559v1_genomic	98.82	0.54	96.26	0	Neural Network (Specific Model)	11	0.94	135167	298.489	2296351	0.52	2422	None
GCF_024345615.1_ASM2434561v1_genomic	99.73	0.82	99.94	0.07	Neural Network (Specific Model)	11	0.908	194718	283.012	2757080	0.63	2961	None
GCF_024345635.1_ASM2434563v1_genomic	96.2	0.27	95.33	0.26	Neural Network (Specific Model)	11	0.906	40089	295.17	3181767	0.69	3266	None
GCF_024345655.1_ASM2434565v1_genomic	100	0.54	99.97	0.74	Neural Network (Specific Model)	11	0.88	142682	291.021	3010822	0.66	3043	None
GCF_024345675.1_ASM2434567v1_genomic	99.73	0.82	100	0.58	Neural Network (Specific Model)	11	0.911	148614	296.119	3130083	0.67	3223	None
GCF_024345695.1_ASM2434569v1_genomic	100	0.54	99.99	0.6	Neural Network (Specific Model)	11	0.882	875890	299.778	3037934	0.66	2990	None
GCF_024345715.1_ASM2434571v1_genomic	98.82	0.27	99.8	0.15	Neural Network (Specific Model)	11	0.94	119090	294.692	2233108	0.52	2386	None
GCF_024345735.1_ASM2434573v1_genomic	98.82	0.91	99.6	0.59	Neural Network (Specific Model)	11	0.936	64881	290.4	2260992	0.52	2440	None
GCF_024345755.1_ASM2434575v1_genomic	99.73	0.27	99.94	0.38	Neural Network (Specific Model)	11	0.91	164291	276.575	2601668	0.62	2866	None
GCF_024345775.1_ASM2434577v1_genomic	99.46	0.27	96.06	0.27	Neural Network (Specific Model)	11	0.902	86358	281.205	2848959	0.65	3056	None
GCF_024345795.1_ASM2434579v1_genomic	99.73	0	99.96	0.57	Neural Network (Specific Model)	11	0.895	93469	278.753	2995359	0.65	3216	None
GCF_024345815.1_ASM2434581v1_genomic	94.38	1.09	94.42	0.18	Neural Network (Specific Model)	11	0.918	40688	281.081	2350250	0.6	2567	None
GCF_024345835.1_ASM2434583v1_genomic	100	0.27	97.84	0.94	Neural Network (Specific Model)	11	0.901	142893	283.059	2936087	0.65	3128	None
GCF_024345855.1_ASM2434585v1_genomic	97.28	1.63	99.84	0.2	Neural Network (Specific Model)	11	0.899	43394	296.541	2852592	0.7	2892	None
GCF_024345875.1_ASM2434587v1_genomic	85.69	0.91	88.75	0.43	Neural Network (Specific Model)	11	0.897	16856	267.193	2892111	0.66	3247	None
GCF_024345895.1_ASM2434589v1_genomic	99.73	0	99.98	0.35	Neural Network (Specific Model)	11	0.897	201828	287.934	3150148	0.65	3282	None
GCF_024345915.1_ASM2434591v1_genomic	99.73	0	99.98	0.35	Neural Network (Specific Model)	11	0.895	163307	287.711	3155699	0.65	3285	None
GCF_024345935.1_ASM2434593v1_genomic	99.46	0	99.97	0.36	Neural Network (Specific Model)	11	0.896	163307	287.694	3152229	0.65	3282	None
GCF_024345955.1_ASM2434595v1_genomic	99.73	1.36	100	1.05	Neural Network (Specific Model)	11	0.889	98098	276.13	3948278	0.67	4253	None
GCF_024345975.1_ASM2434597v1_genomic	99.73	0.54	100	0.15	Neural Network (Specific Model)	11	0.887	92355	273.309	3965486	0.67	4308	None
GCF_024345995.1_ASM2434599v1_genomic	99.73	0	99.99	0.35	Neural Network (Specific Model)	11	0.896	201894	287.797	3155391	0.65	3286	None
GCF_024346015.1_ASM2434601v1_genomic	99.73	0	99.99	0.36	Neural Network (Specific Model)	11	0.896	163307	287.561	3155662	0.65	3288	None
GCF_024346035.1_ASM2434603v1_genomic	99.46	0.72	99.82	2.45	Neural Network (Specific Model)	11	0.891	108083	287.166	3022307	0.66	3137	None
GCF_024346055.1_ASM2434605v1_genomic	98.91	0.95	100	0.84	Neural Network (Specific Model)	11	0.891	109774	279.835	3414812	0.67	3639	None
GCF_024346075.1_ASM2434607v1_genomic	94.38	1.31	86.8	0.31	Neural Network (Specific Model)	11	0.94	11663	269.264	1910488	0.5	2233	None
GCF_024346095.1_ASM2434609v1_genomic	94.07	2.9	91.82	1.05	Neural Network (Specific Model)	11	0.943	13944	266.266	1962093	0.53	2329	None
GCF_024346115.1_ASM2434611v1_genomic	98.91	0.95	100	0.84	Neural Network (Specific Model)	11	0.89	106954	279.367	3421842	0.67	3650	None
GCF_024346135.1_ASM2434613v1_genomic	100	0.27	100	0.07	Neural Network (Specific Model)	11	0.902	163770	297.611	2900923	0.69	2940	None
GCF_024346155.1_ASM2434615v1_genomic	100	0.54	99.87	0.17	Neural Network (Specific Model)	11	0.91	735021	306.268	3220566	0.7	3202	None
GCF_024346175.1_ASM2434617v1_genomic	100	0.82	99.93	0.09	Neural Network (Specific Model)	11	0.887	57369	289.763	3496329	0.68	3578	None
GCF_024346195.1_ASM2434619v1_genomic	100	0.54	99.93	0.08	Neural Network (Specific Model)	11	0.89	61533	290.967	3444893	0.69	3522	None
GCF_024346215.1_ASM2434621v1_genomic	97.46	1.27	97.11	0.32	Neural Network (Specific Model)	11	0.931	55476	289.727	2569458	0.52	2766	None
GCF_024346235.1_ASM2434623v1_genomic	97.28	1.63	99.75	1.54	Neural Network (Specific Model)	11	0.91	49242	274.869	2583130	0.63	2862	None
GCF_024346255.1_ASM2434625v1_genomic	94.84	1.81	94.33	0.19	Neural Network (Specific Model)	11	0.899	48094	269.241	2866169	0.62	3205	None
GCF_024346275.1_ASM2434627v1_genomic	92.44	5.68	92.04	6.5	Neural Network (Specific Model)	11	0.885	11596	248.205	3148136	0.64	3756	None
GCF_024346295.1_ASM2434629v1_genomic	90.09	8.97	86.71	13.71	Neural Network (Specific Model)	11	0.902	13824	255.767	2778589	0.65	3280	None
GCF_024346315.1_ASM2434631v1_genomic	99.18	1.09	99.98	0.64	Neural Network (Specific Model)	11	0.901	335370	292.032	2964692	0.66	3060	None
GCF_024346335.1_ASM2434633v1_genomic	99.46	0.54	99.99	0.28	Neural Network (Specific Model)	11	0.912	123891	277.888	2621355	0.66	2880	None
GCF_024346355.1_ASM2434635v1_genomic	99.46	0.41	100	0.39	Neural Network (Specific Model)	11	0.897	129903	283.327	3005893	0.68	3183	None
GCF_024346375.1_ASM2434637v1_genomic	99.46	0.54	99.97	0.57	Neural Network (Specific Model)	11	0.882	192619	296.904	2920482	0.66	2902	None
GCF_024346395.1_ASM2434639v1_genomic	99.73	0.27	99.99	0.22	Neural Network (Specific Model)	11	0.912	697987	301.241	3121205	0.68	3161	None
GCF_024346415.1_ASM2434641v1_genomic	99.46	0.54	99.98	0.1	Neural Network (Specific Model)	11	0.908	162743	275.107	2537363	0.66	2801	None
GCF_024346435.1_ASM2434643v1_genomic	99.46	0.54	100	0.26	Neural Network (Specific Model)	11	0.906	154311	276.088	2480576	0.66	2725	None
GCF_024346455.1_ASM2434645v1_genomic	99.73	0.82	100	0.58	Neural Network (Specific Model)	11	0.911	148630	296.315	3131121	0.67	3222	None
GCF_024346475.1_ASM2434647v1_genomic	97.55	1.99	93.76	0.72	Neural Network (Specific Model)	11	0.906	49712	270.491	3014533	0.62	3380	None
GCF_024346495.1_ASM2434649v1_genomic	97.69	0.95	94.07	0.17	Neural Network (Specific Model)	11	0.912	25204	272.254	2464954	0.63	2763	None
GCF_024347835.1_ASM2434783v1_genomic	99.59	4.76	97.12	4.56	Gradient Boost (General Model)	11	0.839	6415507	302.921	7647728	0.47	7077	None
GCF_024584745.1_ASM2458474v1_genomic	99.59	0.27	99.98	0	Neural Network (Specific Model)	11	0.783	5833376	284.05	5833376	0.39	5373	None
GCF_025127975.1_ASM2512797v1_genomic	99.46	0.27	99.2	0.01	Neural Network (Specific Model)	11	0.902	89457	274.851	2509836	0.65	2757	None
GCF_025127995.1_ASM2512799v1_genomic	97.28	0.27	99.64	0.04	Neural Network (Specific Model)	11	0.909	83787	298.27	2973784	0.67	3032	None
GCF_025128015.1_ASM2512801v1_genomic	98.64	0.27	99.96	0.25	Neural Network (Specific Model)	11	0.882	157489	295.33	2931480	0.66	2929	None
GCF_025128055.1_ASM2512805v1_genomic	99.46	0.27	99.98	0.36	Neural Network (Specific Model)	11	0.912	73840	292.44	2580734	0.67	2691	None
GCF_025128075.1_ASM2512807v1_genomic	99.46	0.54	99.7	0.01	Neural Network (Specific Model)	11	0.901	126966	293.526	2806576	0.65	2882	None
GCF_025128095.1_ASM2512809v1_genomic	97.28	1.09	94.37	1.44	Neural Network (Specific Model)	11	0.896	89845	300.934	3186583	0.66	3172	None
GCF_025128115.1_ASM2512811v1_genomic	99.46	0.54	99.86	0.03	Neural Network (Specific Model)	11	0.9	138178	291.228	2829179	0.65	2926	None
GCF_025128135.1_ASM2512813v1_genomic	98.91	0	99.2	0.03	Neural Network (Specific Model)	11	0.903	107608	295.307	2861124	0.65	2928	None
GCF_025128155.1_ASM2512815v1_genomic	99.46	0.27	99.86	0	Neural Network (Specific Model)	11	0.906	180305	296.851	2638426	0.65	2693	None
GCF_025128175.1_ASM2512817v1_genomic	99.73	0.54	99.84	0.3	Neural Network (Specific Model)	11	0.898	87444	287.017	2566774	0.64	2686	None
GCF_025128195.1_ASM2512819v1_genomic	100	0.82	99.72	0.01	Neural Network (Specific Model)	11	0.898	107076	288.069	2554202	0.64	2663	None
GCF_025128215.1_ASM2512821v1_genomic	97.83	0	99.09	0.11	Neural Network (Specific Model)	11	0.932	207445	284.464	2285510	0.6	2508	None
GCF_025128225.1_ASM2512822v1_genomic	99.73	0	99.81	0.04	Neural Network (Specific Model)	11	0.901	107059	284.364	2602400	0.64	2758	None
GCF_025128255.1_ASM2512825v1_genomic	97.28	0.14	99.3	0	Neural Network (Specific Model)	11	0.91	62910	284.641	2360644	0.67	2525	None
GCF_025128275.1_ASM2512827v1_genomic	99.46	0.54	100	0.2	Neural Network (Specific Model)	11	0.871	223372	310.173	3434407	0.48	3219	None
GCF_025200965.1_ASM2520096v1_genomic	99.23	0.54	99.63	2.95	Neural Network (Specific Model)	11	0.807	6400479	276.423	6400479	0.45	6250	None
GCF_025370715.1_ASM2537071v1_genomic	100	1.81	100	0.71	Neural Network (Specific Model)	11	0.803	138204	339.631	7181909	0.48	5668	None
GCF_025370725.1_ASM2537072v1_genomic	100	1.81	99.99	0.47	Neural Network (Specific Model)	11	0.806	188147	340.502	7087135	0.48	5601	None
GCF_025370755.1_ASM2537075v1_genomic	99.73	1	99.99	0.25	Neural Network (Specific Model)	11	0.808	137875	346.096	6627423	0.47	5165	None
GCF_025370775.1_ASM2537077v1_genomic	99.59	0.72	95.73	2.45	Neural Network (Specific Model)	11	0.83	282410	332.117	6576381	0.44	5482	None
GCF_025370785.1_ASM2537078v1_genomic	100	1.54	99.99	0.64	Neural Network (Specific Model)	11	0.803	150054	336.461	7020999	0.48	5594	None
GCF_025370815.1_ASM2537081v1_genomic	100	2.22	99.99	0.85	Neural Network (Specific Model)	11	0.807	116314	344.893	6795442	0.48	5304	None
GCF_025677855.1_ASM2567785v1_genomic	99.18	0	100	0.32	Neural Network (Specific Model)	11	0.8	9038614	329.064	10128441	0.41	8223	None
GCF_025753815.1_ASM2575381v1_genomic	98.91	1.31	99.97	0.28	Neural Network (Specific Model)	11	0.798	26102	298.404	6588132	0.42	5885	None
GCF_025860405.1_ASM2586040v1_genomic	99.18	0	100	0.31	Neural Network (Specific Model)	11	0.801	9007860	335.063	10115897	0.41	8075	None
GCF_026127265.1_ASM2612726v1_genomic	99.18	0.54	99.88	0.43	Neural Network (Specific Model)	11	0.805	3496452	309.766	9586828	0.41	8322	None
GCF_026127295.1_ASM2612729v1_genomic	99.73	0	100	0.04	Neural Network (Specific Model)	11	0.863	175983	301.843	3915690	0.47	3737	None
GCF_026130165.1_ASM2613016v1_genomic	98.64	0.54	99.99	0.1	Neural Network (Specific Model)	11	0.847	36204	326.053	5264922	0.47	4568	None
GCF_026130175.1_ASM2613017v1_genomic	99.64	0.36	100	0.06	Neural Network (Specific Model)	11	0.812	76094	314.549	6748224	0.45	5815	None
GCF_026222535.1_ASM2622253v1_genomic	99.73	0.18	99.92	0.13	Neural Network (Specific Model)	11	0.799	5669822	266.919	5669822	0.42	5673	None
GCF_026240635.1_ASM2624063v1_genomic	98.91	0.82	99.84	0	Neural Network (Specific Model)	11	0.819	4436989	319.044	4436989	0.54	3801	None
GCF_026735145.1_ASM2673514v1_genomic	99.23	0.82	99.94	1.66	Neural Network (Specific Model)	11	0.876	868371	318.092	6736794	0.47	6196	None
GCF_026802175.1_ASM2680217v1_genomic	98.91	0.82	99.98	2.65	Neural Network (Specific Model)	11	0.83	5809202	321.295	5809202	0.49	5010	None
GCF_027359355.1_ASM2735935v1_genomic	99.18	0.27	100	0.07	Neural Network (Specific Model)	11	0.865	1934849	259.987	1934849	0.35	2149	None
GCF_027359375.1_ASM2735937v1_genomic	99.73	0	100	0.02	Neural Network (Specific Model)	11	0.894	1716770	273.239	1716770	0.37	1876	None
GCF_027359395.1_ASM2735939v1_genomic	99.18	0	100	0.37	Neural Network (Specific Model)	11	0.86	2046712	247.885	2046712	0.35	2371	None
GCF_027359415.1_ASM2735941v1_genomic	99.46	0.27	99.98	0.06	Neural Network (Specific Model)	11	0.885	1789313	271.326	1789313	0.35	1949	None
GCF_027359475.1_ASM2735947v1_genomic	98.64	0	99.97	0	Neural Network (Specific Model)	11	0.869	1988105	263.141	1988105	0.35	2193	None
GCF_027359525.1_ASM2735952v1_genomic	99.18	0	99.99	0.11	Neural Network (Specific Model)	11	0.874	1877877	255.154	1877877	0.35	2149	None
GCF_027359575.1_ASM2735957v1_genomic	98.91	0	100	0.16	Neural Network (Specific Model)	11	0.866	1924674	256.617	1924674	0.35	2170	None
GCF_027359595.1_ASM2735959v1_genomic	99.18	0	99.98	0.01	Neural Network (Specific Model)	11	0.867	1898947	255.426	1898947	0.35	2153	None
GCF_027942295.1_ASM2794229v1_genomic	98.96	0.54	99.84	0	Neural Network (Specific Model)	11	0.86	4729581	317.028	4729581	0.42	4281	None
GCF_900009135.1_BBR_PRJEB10991_v2_genomic	99.73	0.82	99.92	0.05	Neural Network (Specific Model)	11	0.861	710824	340.507	5987819	0.4	5052	None
GCF_900009145.1_BBR_PRJEB10993_genomic	99.73	0.97	99.86	0.19	Neural Network (Specific Model)	11	0.846	643580	324.492	6781855	0.39	5898	None
GCF_900009265.2_PCC_9631_PRJEB10994_v2_genomic	100	1.09	98	0.53	Neural Network (Specific Model)	11	0.852	299690	332.763	6147941	0.4	5256	None
GCF_900009275.2_Planktothrix_rubescens_PCC_7821_genomic	99.73	0.2	100	0.04	Neural Network (Specific Model)	11	0.86	3149317	320.77	5627634	0.39	5036	None
GCF_900010725.2_PCC_8927_PRJEB10992_v2_genomic	99.59	0.6	99.92	0	Neural Network (Specific Model)	11	0.846	268539	320.383	6274687	0.4	5530	None
GCF_900047545.1_m9_genomic	74.82	0.41	72.3	0	Neural Network (Specific Model)	11	0.905	10729	270.893	1409475	0.62	1575	None
GCF_900088535.1_ASM90008853v1_genomic	99.73	0	100	0.11	Neural Network (Specific Model)	11	0.896	3021545	296.594	3021545	0.69	3055	None
GCF_900177365.1_IMG-taxon_2708742537_annotated_assembly_genomic	99.73	0	99.96	0.03	Neural Network (Specific Model)	11	0.877	3205927	303.77	3433936	0.49	3310	None
GCF_900177825.1_IMG-taxon_2708742468_annotated_assembly_genomic	99.9	0	99.98	0.04	Neural Network (Specific Model)	11	0.876	3205901	302.825	3434434	0.49	3317	None
GCF_900185595.1_CalSC01_2013_genomic	98.91	0.82	99.93	0.15	Neural Network (Specific Model)	11	0.799	20559	304.878	5973003	0.39	5223	None
GCF_900473895.1_N32_genomic	100	0	99.98	0.06	Neural Network (Specific Model)	11	0.9	552645	265.472	2210892	0.61	2509	None
GCF_900473925.1_N5_genomic	100	0	99.99	0.03	Neural Network (Specific Model)	11	0.898	531783	259.801	2089511	0.61	2417	None
GCF_900473935.1_UW105_genomic	99.46	0	99.91	0.05	Neural Network (Specific Model)	11	0.884	151891	268.982	2659417	0.58	2923	None
GCF_900473955.1_GEYO_genomic	99.46	0	100	0.03	Neural Network (Specific Model)	11	0.894	252868	262.225	2343605	0.57	2674	None
GCF_900473965.1_UW179A_genomic	100	0.41	99.97	0.2	Neural Network (Specific Model)	11	0.861	283750	260.355	3057835	0.55	3383	None
GCF_900473975.1_N26_genomic	100	0	99.99	0.06	Neural Network (Specific Model)	11	0.897	362552	260.284	2126898	0.61	2454	None
GCF_900474015.1_UW106_genomic	99.73	0.27	99.98	0.06	Neural Network (Specific Model)	11	0.894	318215	268.529	2479535	0.58	2762	None
GCF_900474045.1_N19_genomic	99.73	0	99.99	0.14	Neural Network (Specific Model)	11	0.894	189897	260.669	2163106	0.61	2484	None
GCF_900474085.1_UW86_genomic	99.73	0	99.96	0.07	Neural Network (Specific Model)	11	0.904	548326	263.314	2091288	0.61	2403	None
GCF_900474185.1_UW69_genomic	100	0	100	0.03	Neural Network (Specific Model)	11	0.898	637127	271.25	2372121	0.59	2629	None
GCF_900474245.1_UW179B_genomic	99.18	0.72	99.94	0.72	Neural Network (Specific Model)	11	0.898	167461	277.346	2531800	0.54	2743	None
GCF_900474295.1_UW140_genomic	99.73	0	99.98	0.05	Neural Network (Specific Model)	11	0.888	116698	274.729	2704142	0.58	2925	None
GCF_900659865.1_H1P_genomic	98.64	1.31	98.14	0.28	Gradient Boost (General Model)	11	0.804	21314	290.067	8063701	0.38	7459	None
GCF_903969095.1_PL10110_genomic	100	0.54	99.89	0	Neural Network (Specific Model)	11	0.864	89196	323.28	5411976	0.4	4826	None
GCF_904830765.1_PA_NIVACYA_genomic	100	0.68	100	0.79	Neural Network (Specific Model)	11	0.863	4838015	326.165	5099909	0.4	4505	None
GCF_904830775.1_P._agardhii_No.2A_genomic	100	0.54	99.42	0.02	Neural Network (Specific Model)	11	0.861	4724555	319.223	4794075	0.4	4314	None
GCF_904830845.1_PA_No.365_genomic	99.73	0.6	99.98	0	Neural Network (Specific Model)	11	0.86	4711865	318.167	4974996	0.4	4485	None
GCF_904830855.1_PA_No.66_genomic	100	0.54	100	0	Neural Network (Specific Model)	11	0.859	4738828	319.06	4947677	0.4	4446	None
GCF_904830885.1_P._agardhii_PCC_7811_genomic	99.73	0.88	99.92	0.52	Neural Network (Specific Model)	11	0.86	4803959	316.653	5144739	0.4	4662	None
GCF_904830915.1_P._agardhii_PCC7805_genomic	100	0.41	99.99	0	Neural Network (Specific Model)	11	0.859	4750937	315.398	4903948	0.4	4455	None
GCF_904830925.1_P._pseudagardhii_No.713_genomic	99.73	0.97	99.83	0	Neural Network (Specific Model)	11	0.857	6601744	333.375	6654737	0.39	5708	None
GCF_904830935.1_P._agardhii_No.976_genomic	100	0.68	99.99	0	Neural Network (Specific Model)	11	0.858	4748184	316.276	4904228	0.4	4441	None
GCF_904830945.1_P._agardhii_No.758_genomic	99.73	0.27	99.96	0	Neural Network (Specific Model)	11	0.863	5640632	329.587	5640632	0.39	4926	None
GCF_904830955.1_P._tepida_PCC9214_genomic	99.73	0.97	99.65	0.49	Neural Network (Specific Model)	11	0.856	6266439	333.901	6791916	0.4	5808	None
GCF_947331815.1_uoEpiScrs1.Cyanobacterium_sp_1.1_genomic	93.48	0	99.68	0	Neural Network (Specific Model)	11	0.656	2483960	316.635	2483960	0.34	1715	None
private_X5_metawrap_bin.1	99.37	0.68	99.73	0	Neural Network (Specific Model)	11	0	177971	288.051	6773939	0.42	6063	None
public_SRR11456913_metawrap_bin.11	97.28	1.09	94.42	0.17	Neural Network (Specific Model)	11	0	122949	287.4	6868559	0.42	6275	None
public_SRR11456915_metawrap_bin.3	99.59	0.82	100	0.39	Neural Network (Specific Model)	11	0	105306	297.997	8733206	0.42	7682	None
public_SRR11456918_metawrap_bin.3	99.46	0.28	99.97	0.37	Neural Network (Specific Model)	11	0	137517	314.087	7637561	0.42	6551	None
public_SRR11456919_metawrap_bin.5	99.32	1.72	100	0.59	Neural Network (Specific Model)	11	0	48632	282.176	7668730	0.42	7213	None
public_SRR11456921_metawrap_bin.3	99.73	0	99.99	0.59	Neural Network (Specific Model)	11	0	77353	319.431	8236644	0.42	6974	None
public_SRR11456922_metawrap_bin.2	96.86	0	98.92	0.66	Neural Network (Specific Model)	11	0	41392	293.66	3459045	0.47	3481	None
public_SRR11456922_metawrap_bin.4	97.87	0.82	99.84	0.79	Neural Network (Specific Model)	11	0	60752	299.988	3849515	0.46	3761	None
public_SRR11456923_metawrap_bin.7	99.46	0	99.94	0.08	Neural Network (Specific Model)	11	0	64352	296.069	7859985	0.42	7044	None
public_SRR14721954_metawrap_bin.4	99.18	0.82	100	0.25	Neural Network (Specific Model)	11	0	50797	297.775	7566484	0.41	6730	None
public_SRR14721957_metawrap_bin.4	91.12	1.72	92.19	1.39	Gradient Boost (General Model)	11	0	15347	272.277	9085614	0.43	8801	None
public_SRR14722086_metawrap_bin.3	75.33	3.62	72.31	3.43	Gradient Boost (General Model)	11	0	8097	264.695	4864883	0.48	5195	None
public_SRR14722086_metawrap_bin.4	97.37	2.72	92.26	1.74	Neural Network (Specific Model)	11	0	21187	276.695	6826803	0.48	6876	None
public_SRR14722086_metawrap_bin.7	72.02	3.67	79.33	5.89	Neural Network (Specific Model)	11	0	3645	253.115	8524580	0.44	9177	None
public_SRR14722145_metawrap_bin.2	97.74	0.68	99.86	0.22	Neural Network (Specific Model)	11	0	23738	282.228	8205499	0.42	7558	None
public_SRR14722149_metawrap_bin.1	92.93	0.51	95.4	1.18	Neural Network (Specific Model)	11	0	15155	293.053	8553378	0.42	7765	None
public_SRR14722161_metawrap_bin.1	97.52	0.54	99.69	0.21	Neural Network (Specific Model)	11	0	24322	283.533	8221173	0.41	7557	None
public_SRR14722176_metawrap_bin.1	96.29	0.86	91.15	0.94	Neural Network (Specific Model)	11	0	22334	286.517	6808938	0.43	6381	None
public_SRR14722230_metawrap_bin.2	99.46	1.63	98.1	1.89	Gradient Boost (General Model)	11	0	39018	295.681	9571050	0.42	8391	None
public_SRR14722282_metawrap_bin.1	88.72	1.95	90.73	1.8	Neural Network (Specific Model)	11	0	8414	278.704	7462238	0.42	7207	None
public_SRR14722285_metawrap_bin.1	80.93	1.77	80.81	0.81	Neural Network (Specific Model)	11	0	8575	279.479	7599834	0.41	7193	None
public_SRR14722307_metawrap_bin.1	92.93	0.68	99.99	0.89	Neural Network (Specific Model)	11	0	25511	293.897	8974857	0.41	8058	None
public_SRR1531545_metawrap_bin.1	99.73	1.36	100	0.4	Neural Network (Specific Model)	11	0	64437	300.548	8786194	0.42	7754	None
public_SRR1531569_metawrap_bin.1	98.37	0	99.87	0	Neural Network (Specific Model)	11	0	67384	301.828	4771790	0.49	4516	None
public_SRR1531569_metawrap_bin.2	89.92	1.9	87.03	3.97	Neural Network (Specific Model)	11	0	9240	257.534	9918036	0.39	10511	None
public_SRR1531569_metawrap_bin.6	100	1.09	99.97	0.84	Neural Network (Specific Model)	11	0	122289	286.855	5580988	0.43	5194	None
public_SRR1531569_metawrap_bin.7	90.93	1.43	90.67	1.74	Neural Network (Specific Model)	11	0	12675	273.659	5249658	0.48	5614	None

## Sheet: Table S3 KEGGdecoder
Table S3: KEGG completeness scores from KofamScan predictions. Stringent filtering was applied to consider a function present if >=98% complete. A less strict threshold was also assessed to include partial completeness if functions were present at >=50% completeness.
accession	isolation_source_host_focus	Order	Family	Genus	Species	simple_habitat_classification	keggecoder_function	completeness_score_binary_partial	raw_completeness_score	complete	complete_strict
GCA_001858525.1_ASM185852v1_genomic	Aquatic	Vampirovibrionales	Vampirovibrionaceae	Vampirovibrio	Vampirovibrio chlorellavorus	Free-living	glycolysis	1	0.67	Absent	Absent
GCA_001899315.1_ASM189931v1_genomic	Aquatic	Obscuribacterales	Obscuribacteraceae	Obscuribacter	Obscuribacter phosphatis	Free-living	glycolysis	1	0.67	Absent	Absent
GCA_003149345.1_ASM314934v1_genomic	Aquatic	Vampirovibrionales	Vampirovibrionaceae	Vampirovibrio	Vampirovibrio chlorellavorus_A	Free-living	glycolysis	1	0.67	Absent	Absent
GCA_003149375.1_ASM314937v1_genomic	Aquatic	Vampirovibrionales	Vampirovibrionaceae	Vampirovibrio	Vampirovibrio chlorellavorus_B	Free-living	glycolysis	1	0.67	Absent	Absent
GCA_016706695.1_ASM1670669v1_genomic	Aquatic	Obscuribacterales	Obscuribacteraceae	Obscuribacter	Obscuribacter sp016718315	Free-living	glycolysis	1	0.67	Absent	Absent
GCA_016712465.1_ASM1671246v1_genomic	Aquatic	Obscuribacterales	Obscuribacteraceae	Obscuribacter	Obscuribacter sp016712465	Free-living	glycolysis	1	0.67	Absent	Absent
GCA_016714375.1_ASM1671437v1_genomic	Aquatic	Obscuribacterales	Obscuribacteraceae	Obscuribacter	Obscuribacter sp016718315	Free-living	glycolysis	1	0.67	Absent	Absent
GCA_016716945.1_ASM1671694v1_genomic	Aquatic	Obscuribacterales	Obscuribacteraceae	Obscuribacter	Obscuribacter sp016718315	Free-living	glycolysis	1	0.67	Absent	Absent
GCA_016718315.1_ASM1671831v1_genomic	Aquatic	Obscuribacterales	Obscuribacteraceae	Obscuribacter	Obscuribacter sp016718315	Free-living	glycolysis	1	0.67	Absent	Absent
GCA_016719695.1_ASM1671969v1_genomic	Aquatic	Obscuribacterales	Obscuribacteraceae	Obscuribacter	Obscuribacter sp016712465	Free-living	glycolysis	1	0.67	Absent	Absent
GCA_016720765.1_ASM1672076v1_genomic	Aquatic	Obscuribacterales	Obscuribacteraceae	Obscuribacter	Obscuribacter sp016718315	Free-living	glycolysis	1	0.67	Absent	Absent
GCA_016721225.1_ASM1672122v1_genomic	Aquatic	Obscuribacterales	Obscuribacteraceae	Obscuribacter	Obscuribacter sp016718315	Free-living	glycolysis	1	0.67	Absent	Absent
GCA_016788365.1_ASM1678836v1_genomic	Bioreactor sludge	Obscuribacterales	Obscuribacteraceae	Obscuribacter	Obscuribacter sp016712465	Free-living	glycolysis	1	0.67	Absent	Absent
GCA_017303615.1_ASM1730361v1_genomic	Aquatic	Obscuribacterales	Obscuribacteraceae	Obscuribacter	Obscuribacter phosphatis	Free-living	glycolysis	1	0.67	Absent	Absent
GCA_017987375.1_ASM1798737v1_genomic	Aquatic	Obscuribacterales	Obscuribacteraceae	Obscuribacter	Obscuribacter sp016718315	Free-living	glycolysis	1	0.56	Absent	Absent
GCA_017989675.1_ASM1798967v1_genomic	Aquatic	Obscuribacterales	Obscuribacteraceae	Obscuribacter	Obscuribacter sp016718315	Free-living	glycolysis	1	0.67	Absent	Absent
GCA_017998685.1_ASM1799868v1_genomic	Aquatic	Obscuribacterales	Obscuribacteraceae	Obscuribacter	Obscuribacter sp016718315	Free-living	glycolysis	1	0.67	Absent	Absent
GCA_019634025.1_ASM1963402v1_genomic	Seagrass	Vampirovibrionales	Vampirovibrionaceae	JAHQWC01	JAHQWC01 sp019634025	Host-associated	glycolysis	1	0.56	Absent	Absent
GCA_021323475.1_ASM2132347v1_genomic	Terrestrial	Vampirovibrionales	Vampirovibrionaceae	Vampirovibrio	Vampirovibrio sp021323475	Free-living	glycolysis	1	0.67	Absent	Absent
GCA_021732305.1_ASM2173230v1_genomic	Aquatic	Obscuribacterales	Obscuribacteraceae	Obscuribacter	Obscuribacter sp016718315	Free-living	glycolysis	1	0.56	Absent	Absent
GCA_021772095.1_ASM2177209v1_genomic	Aquatic	Obscuribacterales	Obscuribacteraceae	JADYXR01	JADYXR01 sp021772095	Free-living	glycolysis	1	0.67	Absent	Absent
GCA_021772135.1_ASM2177213v1_genomic	Aquatic	Obscuribacterales	Obscuribacteraceae	Ga0077546	Ga0077546 sp021772135	Free-living	glycolysis	1	0.56	Absent	Absent
GCA_021772155.1_ASM2177215v1_genomic	Aquatic	Obscuribacterales	Obscuribacteraceae	JADYXS01	JADYXS01 sp021772155	Free-living	glycolysis	1	0.67	Absent	Absent
GCA_024998755.1_ASM2499875v1_genomic	Aquatic	Vampirovibrionales	JAJTHC01	JACEUU01	JACEUU01 sp024998755	Free-living	glycolysis	1	0.67	Absent	Absent
GCA_027448865.1_ASM2744886v1_genomic	Aquatic	Vampirovibrionales	Vampirovibrionaceae	Vampirovibrio	Unassigned	Free-living	glycolysis	1	0.67	Absent	Absent
GCA_903826385.1_freshwater_MAG_---_Umea1p2_bin-0125_genomic	Aquatic	Vampirovibrionales	Vampirovibrionaceae	Vampirovibrio	Vampirovibrio chlorellavorus_D	Free-living	glycolysis	1	0.67	Absent	Absent
GCA_903835245.1_freshwater_MAG_---_Umea_bin-03849_genomic	Aquatic	Vampirovibrionales	Vampirovibrionaceae	Vampirovibrio	Vampirovibrio chlorellavorus_D	Free-living	glycolysis	1	0.67	Absent	Absent
GCA_903839075.1_freshwater_MAG_---_Umea1p3_bin-338_genomic	Aquatic	Vampirovibrionales	Vampirovibrionaceae	Vampirovibrio	Vampirovibrio chlorellavorus_D	Free-living	glycolysis	1	0.67	Absent	Absent
GCA_903866275.1_freshwater_MAG_---_Umea1_bin-2013_genomic	Aquatic	Vampirovibrionales	Vampirovibrionaceae	Vampirovibrio	Vampirovibrio chlorellavorus_D	Free-living	glycolysis	1	0.67	Absent	Absent
GCA_910577395.1_MGBC104891_genomic	Mouse Gut	Gastranaerophilales	RUG14156	MGBC122484	MGBC122484 sp910577395	Host-associated	glycolysis	1	0.78	Absent	Absent
GCA_910577515.1_MGBC104636_genomic	Mouse Gut	Gastranaerophilales	RUG14156	MGBC122484	MGBC122484 sp910577515	Host-associated	glycolysis	1	0.78	Absent	Absent
GCA_910577635.1_MGBC104987_genomic	Mouse Gut	Gastranaerophilales	RUG14156	RUG14156	RUG14156 sp910577635	Host-associated	glycolysis	1	0.78	Absent	Absent
GCA_910578465.1_MGBC110388_genomic	Mouse Gut	Gastranaerophilales	RUG14156	MGBC122484	MGBC122484 sp910578465	Host-associated	glycolysis	1	0.78	Absent	Absent
GCA_910579975.1_MGBC118087_genomic	Mouse Gut	Gastranaerophilales	Gastranaerophilaceae	CAG-196	CAG-196 sp910579975	Host-associated	glycolysis	1	0.67	Absent	Absent
GCA_910583725.1_MGBC122484_genomic	Mouse Gut	Gastranaerophilales	RUG14156	MGBC122484	MGBC122484 sp910583725	Host-associated	glycolysis	1	0.78	Absent	Absent
GCA_910583875.1_MGBC124931_genomic	Mouse Gut	Gastranaerophilales	Gastranaerophilaceae	Avigastranaerophilus	Avigastranaerophilus sp910583875	Host-associated	glycolysis	1	0.78	Absent	Absent
GCA_910584405.1_MGBC124934_genomic	Mouse Gut	Gastranaerophilales	Gastranaerophilaceae	Zag111	Zag111 sp910584405	Host-associated	glycolysis	1	0.78	Absent	Absent
GCF_000007925.1_ASM792v1_genomic	Aquatic	PCC-6307	Cyanobiaceae	Prochlorococcus	Prochlorococcus marinus	Free-living	glycolysis	1	0.89	Absent	Absent
GCF_000009725.1_ASM972v1_genomic	Aquatic	Cyanobacteriales	Microcystaceae_B	Synechocystis	Synechocystis sp000284455	Free-living	glycolysis	1	0.89	Absent	Absent
GCF_000010065.1_ASM1006v1_genomic	Aquatic	Synechococcales	Synechococcaceae	Synechococcus	Synechococcus elongatus	Free-living	glycolysis	1	0.78	Absent	Absent
GCF_000010625.1_ASM1062v1_genomic	Aquatic	Cyanobacteriales	Microcystaceae	Microcystis	Microcystis aeruginosa	Free-living	glycolysis	1	0.78	Absent	Absent
GCF_000011345.1_ASM1134v1_genomic	Aquatic	Thermosynechococcales	Thermosynechococcaceae	Thermosynechococcus	Thermosynechococcus vestitus	Free-living	glycolysis	1	0.78	Absent	Absent
GCF_000011385.1_ASM1138v1_genomic	Terrestrial	Gloeobacterales	Gloeobacteraceae	Gloeobacter	Gloeobacter violaceus	Free-living	glycolysis	1	0.78	Absent	Absent
GCF_000011465.1_ASM1146v1_genomic	Aquatic	PCC-6307	Cyanobiaceae	Prochlorococcus_A	Prochlorococcus_A pastoris	Free-living	glycolysis	1	0.78	Absent	Absent
GCF_000011485.1_ASM1148v1_genomic	Aquatic	PCC-6307	Cyanobiaceae	Prochlorococcus_C	Prochlorococcus_C marinus_B	Free-living	glycolysis	1	0.78	Absent	Absent
GCF_000012465.1_ASM1246v1_genomic	Aquatic	PCC-6307	Cyanobiaceae	Prochlorococcus_B	Prochlorococcus_B marinus_B	Free-living	glycolysis	1	0.89	Absent	Absent
GCF_000012505.1_ASM1250v1_genomic	Aquatic	PCC-6307	Cyanobiaceae	Parasynechococcus	Parasynechococcus sp000012505	Free-living	glycolysis	1	0.89	Absent	Absent
GCF_000012525.1_ASM1252v1_genomic	Aquatic	Synechococcales	Synechococcaceae	Synechococcus	Synechococcus elongatus	Free-living	glycolysis	1	0.78	Absent	Absent
GCF_000012625.1_ASM1262v1_genomic	Aquatic	PCC-6307	Cyanobiaceae	Parasynechococcus	Parasynechococcus sp000012625	Free-living	glycolysis	1	0.78	Absent	Absent
GCF_000012645.1_ASM1264v1_genomic	Aquatic	PCC-6307	Cyanobiaceae	Prochlorococcus_A	Prochlorococcus_A marinus_L	Free-living	glycolysis	1	0.78	Absent	Absent
GCF_000013205.1_ASM1320v1_genomic	Aquatic	Thermostichales	Thermostichaceae	Thermostichus	Thermostichus sp000013205	Free-living	glycolysis	1	0.78	Absent	Absent
GCF_000014585.1_ASM1458v1_genomic	Aquatic	PCC-6307	Cyanobiaceae	Synechococcus_C	Synechococcus_C sp000014585	Free-living	glycolysis	1	0.89	Absent	Absent
GCF_000015645.1_ASM1564v1_genomic	Aquatic	PCC-6307	Cyanobiaceae	Prochlorococcus_A	Prochlorococcus_A marinus_O	Free-living	glycolysis	1	0.89	Absent	Absent
GCF_000015665.1_ASM1566v1_genomic	Aquatic	PCC-6307	Cyanobiaceae	Prochlorococcus_A	Prochlorococcus_A marinus_P	Free-living	glycolysis	1	0.89	Absent	Absent
GCF_000015685.1_ASM1568v1_genomic	Aquatic	PCC-6307	Cyanobiaceae	Prochlorococcus_B	Prochlorococcus_B marinus_B	Free-living	glycolysis	1	0.89	Absent	Absent
GCF_000015705.1_ASM1570v1_genomic	Aquatic	PCC-6307	Cyanobiaceae	Prochlorococcus_C	Prochlorococcus_C marinus_B	Free-living	glycolysis	1	0.89	Absent	Absent
GCF_000015965.1_ASM1596v1_genomic	Aquatic	PCC-6307	Cyanobiaceae	Prochlorococcus_A	Prochlorococcus_A marinus_E	Free-living	glycolysis	1	0.78	Absent	Absent
GCF_000017845.1_ASM1784v1_genomic	Aquatic	Cyanobacteriales	Microcystaceae_A	Crocosphaera	Crocosphaera subtropica	Free-living	glycolysis	1	0.78	Absent	Absent
GCF_000018065.1_ASM1806v1_genomic	Aquatic	PCC-6307	Cyanobiaceae	Prochlorococcus_A	Prochlorococcus_A marinus_A	Free-living	glycolysis	1	0.89	Absent	Absent
GCF_000018585.1_ASM1858v1_genomic	Aquatic	PCC-6307	Cyanobiaceae	Prochlorococcus_D	Prochlorococcus_D marinus_B	Free-living	glycolysis	1	0.78	Absent	Absent
GCF_000019485.1_ASM1948v1_genomic	Aquatic	Cyanobacteriales	Cyanobacteriaceae	Limnothrix	Limnothrix sp001693275	Free-living	glycolysis	1	0.67	Absent	Absent
GCF_000020025.1_ASM2002v1_genomic	Cycad	Cyanobacteriales	Nostocaceae	Nostoc	Nostoc punctiforme	Host-associated	glycolysis	1	0.78	Absent	Absent
GCF_000021805.1_ASM2180v1_genomic	Terrestrial	Cyanobacteriales	Microcystaceae_A	Rippkaea	Rippkaea orientalis	Free-living	glycolysis	1	0.78	Absent	Absent
GCF_000021825.1_ASM2182v1_genomic	Terrestrial	Cyanobacteriales	Microcystaceae	Gloeothece	Gloeothece citriformis	Free-living	glycolysis	1	0.78	Absent	Absent
GCF_000025125.1_ASM2512v1_genomic	Haptophyte	Cyanobacteriales	Microcystaceae_A	Atelocyanobacterium	Atelocyanobacterium thalassa	Host-associated	glycolysis	1	0.78	Absent	Absent
GCF_000147335.1_ASM14733v1_genomic	Terrestrial	Cyanobacteriales	Microcystaceae	Gloeothece	Gloeothece verrucosa	Free-living	glycolysis	1	0.78	Absent	Absent
GCF_000153065.1_ASM15306v1_genomic	Aquatic	PCC-6307	Cyanobiaceae	Synechococcus_C	Synechococcus_C sp000153065	Free-living	glycolysis	1	0.78	Absent	Absent
GCF_000153285.1_ASM15328v1_genomic	Aquatic	PCC-6307	Cyanobiaceae	Synechococcus_C	Synechococcus_C sp000153285	Free-living	glycolysis	1	0.78	Absent	Absent
GCF_000153805.1_ASM15380v1_genomic	Aquatic	PCC-6307	Cyanobiaceae	Parasynechococcus	Parasynechococcus sp000153805	Free-living	glycolysis	1	0.89	Absent	Absent
GCF_000153825.1_ASM15382v1_genomic	Aquatic	PCC-6307	Cyanobiaceae	Synechococcus_C	Synechococcus_C sp000153825	Free-living	glycolysis	1	0.78	Absent	Absent
GCF_000155555.1_ASM15555v1_genomic	Aquatic	Cyanobacteriales	Coleofasciculaceae	Coleofasciculus	Coleofasciculus chthonoplastes	Free-living	glycolysis	1	0.67	Absent	Absent
GCF_000155595.1_ASM15559v1_genomic	Aquatic	Phormidesmiales	Phormidesmiaceae	Phormidesmis	Phormidesmis sp000155595	Free-living	glycolysis	1	0.78	Absent	Absent
GCF_000155635.1_ASM15563v1_genomic	Terrestrial	PCC-6307	Cyanobiaceae	NIES-981	NIES-981 sp000155635	Free-living	glycolysis	1	0.89	Absent	Absent
GCF_000158595.1_ASM15859v1_genomic	Aquatic	PCC-6307	Cyanobiaceae	Prochlorococcus_A	Prochlorococcus_A marinus_A	Free-living	glycolysis	1	0.89	Absent	Absent
GCF_000161795.2_ASM16179v2_genomic	Aquatic	PCC-6307	Cyanobiaceae	Parasynechococcus	Parasynechococcus sp000161795	Free-living	glycolysis	1	0.78	Absent	Absent
GCF_000167195.1_ASM16719v1_genomic	Aquatic	Cyanobacteriales	Microcystaceae_A	Crocosphaera	Crocosphaera watsonii	Free-living	glycolysis	1	0.78	Absent	Absent
GCF_000169095.1_ASM16909v1_genomic	Aquatic	Cyanobacteriales	Microcoleaceae	Limnoraphis	Limnoraphis sp000169095	Free-living	glycolysis	1	0.67	Absent	Absent
GCF_000169135.1_ASM16913v1_genomic	Aquatic	Cyanobacteriales	Nostocaceae	Nodularia	Nodularia spumigena	Free-living	glycolysis	1	0.56	Absent	Absent
GCF_000169335.1_ASM16933v1_genomic	Aquatic	Cyanobacteriales	Microcystaceae_A	Crocosphaera	Crocosphaera chwakensis	Free-living	glycolysis	1	0.78	Absent	Absent
GCF_000173555.1_ASM17355v1_genomic	Aquatic	Cyanobacteriales	Microcoleaceae	Limnospira	Limnospira fusiformis	Free-living	glycolysis	1	0.78	Absent	Absent
GCF_000175835.1_ASM17583v1_genomic	Aquatic	Cyanobacteriales	Nostocaceae	Raphidiopsis	Raphidiopsis raciborskii	Free-living	glycolysis	1	0.67	Absent	Absent
GCF_000179235.2_ASM17923v2_genomic	Aquatic	PCC-6307	Cyanobiaceae	Vulcanococcus	Vulcanococcus sp000179235	Free-living	glycolysis	1	0.89	Absent	Absent
GCF_000179255.1_ASM17925v1_genomic	Aquatic	PCC-6307	Cyanobiaceae	Vulcanococcus	Vulcanococcus sp000179255	Free-living	glycolysis	1	0.89	Absent	Absent
GCF_000196515.1_ASM19651v1_genomic	Azolla (Water Fern)	Cyanobacteriales	Nostocaceae	Trichormus_B	Trichormus_B azollae	Host-associated	glycolysis	1	0.67	Absent	Absent
GCF_000204075.1_ASM20407v1_genomic	Aquatic	Cyanobacteriales	Nostocaceae	Trichormus	Trichormus variabilis	Free-living	glycolysis	1	0.67	Absent	Absent
GCF_000211815.1_ASM21181v1_genomic	Aquatic	Cyanobacteriales	Coleofasciculaceae	Moorena	Moorena producens	Free-living	glycolysis	1	0.78	Absent	Absent
GCF_000230675.1_ASM23067v1_genomic	Aquatic	PCC-6307	Cyanobiaceae	Synechococcus_C	Synechococcus_C sp000230675	Free-living	glycolysis	1	0.78	Absent	Absent
GCF_000231365.1_ASM23136v1_genomic	Aquatic	Cyanobacteriales	Nostocaceae	Fischerella	Fischerella thermalis	Free-living	glycolysis	1	0.78	Absent	Absent
GCF_000235665.1_ASM23566v2_genomic	Aquatic	Cyanobacteriales	Microcystaceae_A	Crocosphaera	Crocosphaera watsonii	Free-living	glycolysis	1	0.89	Absent	Absent
GCF_000238775.2_ASM23877v3_genomic	Aquatic	Thermosynechococcales	Thermosynechococcaceae	Acaryochloris	Acaryochloris sp000238775	Free-living	glycolysis	1	0.89	Absent	Absent
GCF_000270265.1_ASM27026v1_genomic	Aquatic	Cyanobacteriales	Microcystaceae_B	Synechocystis	Synechocystis sp000284455	Free-living	glycolysis	1	0.89	Absent	Absent
GCF_000284135.1_ASM28413v1_genomic	Aquatic	Cyanobacteriales	Microcystaceae_B	Synechocystis	Synechocystis sp000284455	Free-living	glycolysis	1	0.89	Absent	Absent
GCF_000284215.1_ASM28421v1_genomic	Aquatic	Cyanobacteriales	Microcystaceae_B	Synechocystis	Synechocystis sp000284455	Free-living	glycolysis	1	0.89	Absent	Absent
GCF_000284455.1_ASM28445v1_genomic	Aquatic	Cyanobacteriales	Microcystaceae_B	Synechocystis	Synechocystis sp000284455	Free-living	glycolysis	1	0.89	Absent	Absent
GCF_000300115.1_Fremyella_diplosiphon-2.0.1_genomic	Aquatic	Cyanobacteriales	Nostocaceae	Aulosira	Aulosira diplosiphon	Free-living	glycolysis	1	0.78	Absent	Absent
GCF_000307995.1_ASM30799v2_genomic	Aquatic	Cyanobacteriales	Microcystaceae	Microcystis	Microcystis panniformis	Free-living	glycolysis	1	0.78	Absent	Absent
GCF_000309385.1_ASM30938v1_genomic	Terrestrial	Phormidesmiales	Phormidesmiaceae	Nodosilinea	Nodosilinea nodulosa	Free-living	glycolysis	1	0.78	Absent	Absent
GCF_000312165.1_ASM31216v1_genomic	Aquatic	Cyanobacteriales	Microcystaceae	Microcystis	Microcystis aeruginosa	Free-living	glycolysis	1	0.78	Absent	Absent
GCF_000312185.1_ASM31218v1_genomic	Aquatic	Cyanobacteriales	Microcystaceae	Microcystis	Microcystis panniformis_A	Free-living	glycolysis	1	0.78	Absent	Absent
GCF_000312205.1_ASM31220v1_genomic	Aquatic	Cyanobacteriales	Microcystaceae	Microcystis	Microcystis panniformis	Free-living	glycolysis	1	0.78	Absent	Absent
GCF_000312225.1_ASM31222v1_genomic	Aquatic	Cyanobacteriales	Microcystaceae	Microcystis	Microcystis panniformis_A	Free-living	glycolysis	1	0.78	Absent	Absent
GCF_000312245.1_ASM31224v1_genomic	Aquatic	Cyanobacteriales	Microcystaceae	Microcystis	Microcystis panniformis	Free-living	glycolysis	1	0.78	Absent	Absent
GCF_000312265.1_ASM31226v1_genomic	Aquatic	Cyanobacteriales	Microcystaceae	Microcystis	Microcystis aeruginosa	Free-living	glycolysis	1	0.78	Absent	Absent
GCF_000312705.1_ASM31270v1_genomic	Aquatic	Cyanobacteriales	Nostocaceae	Dolichospermum	Dolichospermum sp000312705	Free-living	glycolysis	1	0.67	Absent	Absent
GCF_000314005.1_ASM31400v1_genomic	Aquatic	Cyanobacteriales	Spirulinaceae	Spirulina_A	Spirulina_A subsalsa	Free-living	glycolysis	1	0.78	Absent	Absent
GCF_000316115.1_ASM31611v1_genomic	Aquatic	Phormidesmiales	Phormidesmiaceae	Leptothoe	Leptothoe sp000316115	Free-living	glycolysis	1	0.78	Absent	Absent
GCF_000316515.1_ASM31651v1_genomic	Aquatic	PCC-6307	Cyanobiaceae	Cyanobium	Cyanobium gracile	Free-living	glycolysis	1	0.89	Absent	Absent
GCF_000316575.1_ASM31657v1_genomic	Terrestrial	Cyanobacteriales	Nostocaceae	Fortiea	Fortiea sp000316575	Free-living	glycolysis	1	0.67	Absent	Absent
GCF_000316605.1_ASM31660v1_genomic	Aquatic	Cyanobacteriales	Cyanobacteriaceae	Limnothrix	Limnothrix sp000316605	Free-living	glycolysis	1	0.78	Absent	Absent
GCF_000316625.1_ASM31662v1_genomic	Aquatic	Cyanobacteriales	Nostocaceae	Anabaenopsis	Anabaenopsis sp000316625	Free-living	glycolysis	1	0.67	Absent	Absent
GCF_000316645.1_ASM31664v1_genomic	Aquatic	Cyanobacteriales	Nostocaceae	Trichormus	Trichormus sp000316645	Free-living	glycolysis	1	0.67	Absent	Absent
GCF_000316685.1_ASM31668v1_genomic	Aquatic	Thermosynechococcales	Thermosynechococcaceae	PCC-6312	PCC-6312 sp000316685	Free-living	glycolysis	1	0.78	Absent	Absent
GCF_000317025.1_ASM31702v1_genomic	Aquatic	Cyanobacteriales	Microcystaceae	Hydrococcus	Hydrococcus sp000317025	Free-living	glycolysis	1	0.78	Absent	Absent
GCF_000317065.1_ASM31706v1_genomic	Aquatic	Pseudanabaenales	Pseudanabaenaceae	PCC-7367	PCC-7367 sp000317065	Free-living	glycolysis	1	0.89	Absent	Absent
GCF_000317085.1_ASM31708v1_genomic	Terrestrial	Pseudanabaenales	Pseudanabaenaceae	PCC-7502	PCC-7502 sp000317085	Free-living	glycolysis	1	0.67	Absent	Absent
GCF_000317125.1_ASM31712v1_genomic	Terrestrial	Cyanobacteriales	Chroococcidiopsidaceae	Chroococcidiopsis	Chroococcidiopsis thermalis	Free-living	glycolysis	1	0.78	Absent	Absent
GCF_000317145.1_ASM31714v1_genomic	Aquatic	Cyanobacteriales	Chamaesiphonaceae	Chamaesiphon	Chamaesiphon minutus	Free-living	glycolysis	1	0.89	Absent	Absent
GCF_000317205.1_FisPCC7414_1.0_genomic	Aquatic	Cyanobacteriales	Nostocaceae	Fischerella	Fischerella muscicola	Free-living	glycolysis	1	0.78	Absent	Absent
GCF_000317225.1_FisPCC7521_1.0_genomic	Aquatic	Cyanobacteriales	Nostocaceae	Fischerella	Fischerella thermalis	Free-living	glycolysis	1	0.78	Absent	Absent
GCF_000317245.1_FisPCC73103_1.0_genomic	Terrestrial	Cyanobacteriales	Nostocaceae	Pelatocladus	Pelatocladus muscicola_A	Free-living	glycolysis	1	0.78	Absent	Absent
GCF_000317265.1_ChlPCC9212_1.0_genomic	Aquatic	Cyanobacteriales	Nostocaceae	Chlorogloeopsis	Chlorogloeopsis fritschii	Free-living	glycolysis	1	0.89	Absent	Absent
GCF_000317285.1_ChlPCC6912_1.0_genomic	Terrestrial	Cyanobacteriales	Nostocaceae	Chlorogloeopsis	Chlorogloeopsis fritschii	Free-living	glycolysis	1	0.89	Absent	Absent
GCF_000317435.1_ASM31743v1_genomic	Aquatic	Cyanobacteriales	Nostocaceae	Calothrix	Calothrix sp000317435	Free-living	glycolysis	1	0.78	Absent	Absent
GCF_000317475.1_ASM31747v1_genomic	Terrestrial	Cyanobacteriales	Microcoleaceae	Microcoleus	Microcoleus sp000317475	Free-living	glycolysis	1	0.67	Absent	Absent
GCF_000317495.1_ASM31749v1_genomic	Terrestrial	Cyanobacteriales	PCC-9333	Crinalium	Crinalium epipsammum	Free-living	glycolysis	1	0.67	Absent	Absent
GCF_000317515.1_ASM31751v1_genomic	Terrestrial	Cyanobacteriales	Coleofasciculaceae	Allocoleopsis	Allocoleopsis franciscana	Free-living	glycolysis	1	0.67	Absent	Absent
GCF_000317535.1_ASM31753v1_genomic	Terrestrial	Cyanobacteriales	Nostocaceae	Cylindrospermum	Cylindrospermum stagnale	Free-living	glycolysis	1	0.67	Absent	Absent
GCF_000317555.1_ASM31755v1_genomic	Aquatic	Cyanobacteriales	Chroococcidiopsidaceae	Chroogloeocystis	Chroogloeocystis sp000317555	Free-living	glycolysis	1	0.78	Absent	Absent
GCF_000317575.1_ASM31757v1_genomic	Aquatic	Cyanobacteriales	Xenococcaceae	Stanieria	Stanieria cyanosphaera	Free-living	glycolysis	1	0.78	Absent	Absent
GCF_000317615.1_ASM31761v1_genomic	Aquatic	Cyanobacteriales	Rubidibacteraceae	Halothece	Halothece salina	Free-living	glycolysis	1	0.89	Absent	Absent
GCF_000317635.1_ASM31763v1_genomic	Aquatic	Cyanobacteriales	Rubidibacteraceae	Halothece	Halothece sp000317635	Free-living	glycolysis	1	0.89	Absent	Absent
GCF_000317675.1_ASM31767v1_genomic	Terrestrial	Cyanobacteriales	Cyanobacteriaceae	PCC-10605	PCC-10605 sp000317675	Free-living	glycolysis	1	0.78	Absent	Absent
GCF_000330925.1_MicAerT1.0_genomic	Aquatic	Cyanobacteriales	Microcystaceae	Microcystis	Microcystis panniformis	Free-living	glycolysis	1	0.78	Absent	Absent
GCF_000331305.1_ASM33130v1_genomic	Aquatic	Cyanobacteriales	Nostocaceae	Calothrix	Calothrix sp000331305	Free-living	glycolysis	1	0.78	Absent	Absent
GCF_000332035.1_ASM33203v1_genomic	Terrestrial	Cyanobacteriales	Gloeocapsaceae	Gloeocapsa	Gloeocapsa sp000332035	Free-living	glycolysis	1	0.89	Absent	Absent
GCF_000332055.1_ASM33205v1_genomic	Aquatic	Cyanobacteriales	Xenococcaceae	Xenococcus	Xenococcus sp000332055	Free-living	glycolysis	1	0.78	Absent	Absent
GCF_000332075.2_ASM33207v2_genomic	Terrestrial	Cyanobacteriales	Chroococcidiopsidaceae	Aliterella	Aliterella sp000332075	Free-living	glycolysis	1	0.67	Absent	Absent
GCF_000332095.2_ASM33209v2_genomic	Aquatic	Phormidesmiales	Phormidesmiaceae	PCC-6406	PCC-6406 sp000332095	Free-living	glycolysis	1	0.78	Absent	Absent
GCF_000332135.1_ASM33213v1_genomic	Aquatic	Cyanobacteriales	Nostocaceae	Anabaena	Anabaena sp000332135	Free-living	glycolysis	1	0.67	Absent	Absent
GCF_000332155.1_ASM33215v1_genomic	Aquatic	Cyanobacteriales	Microcoleaceae	Kamptonema	Kamptonema formosum	Free-living	glycolysis	1	0.78	Absent	Absent
GCF_000332175.1_ASM33217v1_genomic	Aquatic	Pseudanabaenales	Pseudanabaenaceae	PCC-6802	PCC-6802 sp000332175	Free-living	glycolysis	1	0.78	Absent	Absent
GCF_000332195.1_ASM33219v1_genomic	Aquatic	Cyanobacteriales	Xenococcaceae	Waterburya	Waterburya sp000332195	Free-living	glycolysis	1	0.78	Absent	Absent
GCF_000332215.1_ASM33221v1_genomic	Terrestrial	Pseudanabaenales	Pseudanabaenaceae	Pseudanabaena	Pseudanabaena biceps_A	Free-living	glycolysis	1	0.78	Absent	Absent
GCF_000332235.1_ASM33223v1_genomic	Aquatic	Cyanobacteriales	Cyanobacteriaceae	Geminocystis	Geminocystis herdmanii	Free-living	glycolysis	1	0.78	Absent	Absent
GCF_000332275.1_ASM33227v1_genomic	Aquatic	Thermostichales	PCC-7336	PCC-7336	PCC-7336 sp000332275	Free-living	glycolysis	1	0.78	Absent	Absent
GCF_000332295.1_ASM33229v1_genomic	Aquatic	Cyanobacteriales	Nostocaceae	Fortiea	Fortiea contorta	Free-living	glycolysis	1	0.67	Absent	Absent
GCF_000332315.1_ASM33231v1_genomic	Aquatic	PCC-9006	Prochlorotrichaceae	Prochlorothrix	Prochlorothrix hollandica	Free-living	glycolysis	1	0.78	Absent	Absent
GCF_000332335.1_ASM33233v1_genomic	Terrestrial	Cyanobacteriales	Oscillatoriaceae	Oscillatoria	Oscillatoria sp000332335	Free-living	glycolysis	1	0.78	Absent	Absent
GCF_000332585.1_MicAerD1.0_genomic	Aquatic	Cyanobacteriales	Microcystaceae	Microcystis	Microcystis panniformis	Free-living	glycolysis	1	0.78	Absent	Absent
GCF_000340565.2_ASM34056v3_genomic	Aquatic	Cyanobacteriales	Nostocaceae	Nodularia	Nodularia spumigena	Free-living	glycolysis	1	0.67	Absent	Absent
GCF_000340785.1_ASM34078v1_genomic	Aquatic	Cyanobacteriales	Microcystaceae_B	Synechocystis	Synechocystis sp000284455	Free-living	glycolysis	1	0.89	Absent	Absent
GCF_000346485.2_ASM34648v2_genomic	Terrestrial	Cyanobacteriales	Nostocaceae	Scytonema	Scytonema hofmannii	Free-living	glycolysis	1	0.78	Absent	Absent
GCF_000350105.1_ASM35010v1_genomic	Diatom	Cyanobacteriales	Nostocaceae	Richelia	Richelia intracellularis	Host-associated	glycolysis	1	0.78	Absent	Absent
GCF_000353285.1_ASM35328v1_genomic	Aquatic	Leptolyngbyales	Leptolyngbyaceae	Leptolyngbya	Leptolyngbya boryana	Free-living	glycolysis	1	0.78	Absent	Absent
GCF_000426905.1_Dcir131C_genomic	Aquatic	Cyanobacteriales	Nostocaceae	Dolichospermum	Dolichospermum circinale	Free-living	glycolysis	1	0.67	Absent	Absent
GCF_000426925.1_Acir310F_genomic	Aquatic	Cyanobacteriales	Nostocaceae	Dolichospermum	Dolichospermum circinale	Free-living	glycolysis	1	0.67	Absent	Absent
GCF_000464665.1_NC15_1_genomic	Aquatic	Cyanobacteriales	Microcoleaceae	Planktothrix	Planktothrix rubescens	Free-living	glycolysis	1	0.78	Absent	Absent
GCF_000464725.1_NC34_1_genomic	Aquatic	Cyanobacteriales	Microcoleaceae	Planktothrix	Planktothrix rubescens	Free-living	glycolysis	1	0.78	Absent	Absent
GCF_000464745.1_NC405_1_genomic	Aquatic	Cyanobacteriales	Microcoleaceae	Planktothrix	Planktothrix rubescens	Free-living	glycolysis	1	0.78	Absent	Absent
GCF_000464765.1_NC406_1_genomic	Aquatic	Cyanobacteriales	Microcoleaceae	Planktothrix	Planktothrix rubescens	Free-living	glycolysis	1	0.78	Absent	Absent
GCF_000464785.1_NC407_1_genomic	Aquatic	Cyanobacteriales	Microcoleaceae	Planktothrix	Planktothrix rubescens	Free-living	glycolysis	1	0.78	Absent	Absent
GCF_000464805.1_NC540_1_genomic	Aquatic	Cyanobacteriales	Microcoleaceae	Planktothrix	Planktothrix rubescens	Free-living	glycolysis	1	0.78	Absent	Absent
GCF_000464825.1_NC56_3_1_genomic	Aquatic	Cyanobacteriales	Microcoleaceae	Planktothrix	Planktothrix rubescens	Free-living	glycolysis	1	0.78	Absent	Absent
GCF_000464845.1_NC98_2_genomic	Aquatic	Cyanobacteriales	Microcoleaceae	Planktothrix	Planktothrix rubescens	Free-living	glycolysis	1	0.78	Absent	Absent
GCF_000473895.1_KS51_v1_genomic	Aquatic	Cyanobacteriales	Rubidibacteraceae	Rubidibacter	Rubidibacter lacunae	Free-living	glycolysis	1	0.89	Absent	Absent
GCF_000478195.2_ASM47819v2_genomic	Aquatic	Cyanobacteriales	Microcoleaceae	Limnoraphis	Limnoraphis aestuarii	Free-living	glycolysis	1	0.78	Absent	Absent
GCF_000482245.1_LepHIscaffolds_genomic	Aquatic	Phormidesmiales	Phormidesmiaceae	Leptothoe	Leptothoe sp000482245	Free-living	glycolysis	1	0.89	Absent	Absent
GCF_000484535.1_ASM48453v1_genomic	Terrestrial	Gloeobacterales	Gloeobacteraceae	Gloeobacter	Gloeobacter kilaueensis	Free-living	glycolysis	1	0.89	Absent	Absent
GCF_000485815.1_ASM48581v1_genomic	Aquatic	Cyanobacteriales	Cyanobacteriaceae	Limnothrix	Limnothrix sp002356215	Free-living	glycolysis	1	0.67	Absent	Absent
GCF_000505665.1_ASM50566v1_genomic	Aquatic	Thermosynechococcales	Thermosynechococcaceae	Thermosynechococcus	Thermosynechococcus sp000505665	Free-living	glycolysis	1	0.78	Absent	Absent
GCF_000515235.1_ASM51523v1_genomic	Aquatic	PCC-6307	Cyanobiaceae	Parasynechococcus	Parasynechococcus sp000515235	Free-living	glycolysis	1	0.89	Absent	Absent
GCF_000521175.1_Aflos454contigs199p_genomic	Aquatic	Cyanobacteriales	Nostocaceae	Dolichospermum	Dolichospermum heterosporum	Free-living	glycolysis	1	0.67	Absent	Absent
GCF_000599945.1_Mic70051.0_genomic	Aquatic	Cyanobacteriales	Microcystaceae	Microcystis	Microcystis panniformis	Free-living	glycolysis	1	0.78	Absent	Absent
GCF_000710505.1_Plagard2.0_genomic	Aquatic	Cyanobacteriales	Microcoleaceae	Planktothrix	Planktothrix agardhii	Free-living	glycolysis	1	0.78	Absent	Absent
GCF_000715475.1_ASM71547v1_genomic	Aquatic	Cyanobacteriales	Cyanobacteriaceae	Limnothrix	Limnothrix sp001693275	Free-living	glycolysis	1	0.67	Absent	Absent
GCF_000734895.2_ASM73489v2_genomic	Aquatic	Cyanobacteriales	Nostocaceae	336-3	336-3 sp000734895	Free-living	glycolysis	1	0.78	Absent	Absent
GCF_000737535.1_ASM73753v1_genomic	Aquatic	PCC-6307	Cyanobiaceae	Parasynechococcus	Parasynechococcus sp000737535	Free-living	glycolysis	1	0.89	Absent	Absent
GCF_000737575.1_ASM73757v1_genomic	Aquatic	PCC-6307	Cyanobiaceae	Parasynechococcus	Parasynechococcus sp000737575	Free-living	glycolysis	1	0.78	Absent	Absent
GCF_000737595.1_ASM73759v1_genomic	Aquatic	PCC-6307	Cyanobiaceae	Parasynechococcus	Parasynechococcus sp000737595	Free-living	glycolysis	1	0.89	Absent	Absent
GCF_000756305.1_ASM75630v1_genomic	Aquatic	Cyanobacteriales	Xenococcaceae	Myxosarcina	Myxosarcina sp000756305	Free-living	glycolysis	1	0.89	Absent	Absent
GCF_000757845.1_ASM75784v1_genomic	Aquatic	PCC-6307	Cyanobiaceae	Prochlorococcus_A	Prochlorococcus_A sp000757845	Free-living	glycolysis	1	0.89	Absent	Absent
GCF_000757865.1_ASM75786v1_genomic	Aquatic	PCC-6307	Cyanobiaceae	Prochlorococcus_B	Prochlorococcus_B sp000757865	Free-living	glycolysis	1	0.89	Absent	Absent
GCF_000759855.1_ASM75985v1_genomic	Aquatic	PCC-6307	Cyanobiaceae	Prochlorococcus_A	Prochlorococcus_A marinus_N	Free-living	glycolysis	1	0.89	Absent	Absent
GCF_000759865.1_ASM75986v1_genomic	Aquatic	PCC-6307	Cyanobiaceae	Prochlorococcus_A	Prochlorococcus_A marinus_N	Free-living	glycolysis	1	0.89	Absent	Absent
GCF_000759875.1_ASM75987v1_genomic	Aquatic	PCC-6307	Cyanobiaceae	Prochlorococcus_A	Prochlorococcus_A pastoris	Free-living	glycolysis	1	0.78	Absent	Absent
GCF_000759885.1_ASM75988v1_genomic	Aquatic	PCC-6307	Cyanobiaceae	Prochlorococcus_A	Prochlorococcus_A marinus_J	Free-living	glycolysis	1	0.89	Absent	Absent
GCF_000759935.1_ASM75993v1_genomic	Aquatic	PCC-6307	Cyanobiaceae	Prochlorococcus_A	Prochlorococcus_A marinus_N	Free-living	glycolysis	1	0.89	Absent	Absent
GCF_000759955.1_ASM75995v1_genomic	Aquatic	PCC-6307	Cyanobiaceae	Prochlorococcus_A	Prochlorococcus_A marinus_G	Free-living	glycolysis	1	0.89	Absent	Absent
GCF_000759975.1_ASM75997v1_genomic	Aquatic	PCC-6307	Cyanobiaceae	Prochlorococcus_A	Prochlorococcus_A marinus_M	Free-living	glycolysis	1	0.78	Absent	Absent
GCF_000760015.1_ASM76001v1_genomic	Aquatic	PCC-6307	Cyanobiaceae	Prochlorococcus_A	Prochlorococcus_A marinus_L	Free-living	glycolysis	1	0.78	Absent	Absent
GCF_000760035.1_ASM76003v1_genomic	Aquatic	PCC-6307	Cyanobiaceae	Prochlorococcus_A	Prochlorococcus_A marinus_B	Free-living	glycolysis	1	0.89	Absent	Absent
GCF_000760055.1_ASM76005v1_genomic	Aquatic	PCC-6307	Cyanobiaceae	Prochlorococcus_A	Prochlorococcus_A marinus_I	Free-living	glycolysis	1	0.89	Absent	Absent
GCF_000760075.1_ASM76007v1_genomic	Aquatic	PCC-6307	Cyanobiaceae	Prochlorococcus_A	Prochlorococcus_A marinus_I	Free-living	glycolysis	1	0.89	Absent	Absent
GCF_000760095.1_ASM76009v1_genomic	Aquatic	PCC-6307	Cyanobiaceae	Prochlorococcus_A	Prochlorococcus_A marinus_I	Free-living	glycolysis	1	0.89	Absent	Absent
GCF_000760115.1_ASM76011v1_genomic	Aquatic	PCC-6307	Cyanobiaceae	Prochlorococcus_A	Prochlorococcus_A marinus_D	Free-living	glycolysis	1	0.89	Absent	Absent
GCF_000760155.1_ASM76015v1_genomic	Aquatic	PCC-6307	Cyanobiaceae	Prochlorococcus	Prochlorococcus marinus	Free-living	glycolysis	1	0.89	Absent	Absent
GCF_000760175.1_ASM76017v1_genomic	Aquatic	PCC-6307	Cyanobiaceae	Prochlorococcus_D	Prochlorococcus_D sp000760175	Free-living	glycolysis	1	0.89	Absent	Absent
GCF_000760195.1_ASM76019v1_genomic	Aquatic	PCC-6307	Cyanobiaceae	Prochlorococcus	Prochlorococcus sp000760215	Free-living	glycolysis	1	0.89	Absent	Absent
[truncated: 181,540 more rows]

## Sheet: Table S4 KofamScan
Table S4:Counts of KEGG orthologs detected using KofamScan in cyanobacterial genomes.
[truncated: 1,010 more rows]
[truncated: 4,430 more columns]

[truncated: 11 more sheets: Table S5 KEGG Phylum Reg., Table S6 KEGG Reg. Strict, Table S7 KEGG Nostoc Reg., Table S8 KEGG Nostoc Strict, Table S9 SanntiS Class Counts, Table S10 BGC Class Phylum Reg., Table S11 BGC Class Nostoc. Reg, Table S12 SanntiS Ref Clusters, Table S13 Louvain4 Phylum Reg., Table S14 Louvain4 Nostoc. Reg., Table S15 Host Identity Nostoc.]
